# Supplementary material for: Microbiota and mucosal gene expression of fecal microbiota transplantation or placebo treated patients with chronic pouchitis
Source: Gut Microbes. 2024 Jan 12;16(1):2295445. doi: 10.1080/19490976.2023.2295445 (PMC10793679; doi:10.1080/19490976.2023.2295445)
Supplement: Additional_file1.xlsx [file KGMI_A_2295445_SM1980.xlsx]

## Sheet: info
Additional File 1.
Supplementary Tables
1	Baseline: patients compared to the donor
2	PERMANOVA results (univariate and multivariate)
3	Baseline: patients who used ciprofloxacin before the clinical trial compared to the patients who used metronidazole before trial
4	Baseline: patients who used repeated antibiotics before the clinical trial compared to the patients who used continuous antibotics before trial
5	Baseline and follow-up timepoints: Non-relapsed patients compared to the donor
6	Baseline compared to the follow-up time points: Non-relapsed patients in the FMT-group
7	Pouch & ileum mucosal microbiota: baseline and 52 wk comparisons
8	Colonic and Ileal biomarkers
9	DEGs related to High / Low PDAI at baseline

## Sheet: 1
Baseline: patients at baseline (n=25) versus donor samples (n=6)
Statistically significant results q<0.05
taxon	patient_estimate	patient_p	model	patient_estimate_FoldChange	patient_p_FDR	Mean_donor	Mean_patient	FoldChange_patient	nonzero_patient_estimate	nonzero_patient_p	nonzero_model	nonzero_patient_estimate_FoldChange	nonzero_patient_p_FDR	nonzero_Mean_donor	nonzero_Mean_patient	nonzero_FoldChange_patient
Actinobacteria_Actinobacteria_Actinomycetales_Micrococcaceae	4.86921	0.00598413	MASS::glm.nb	130.218	0.0107334	0	0.0004	128.042	NA	NA	NA	NA	NA	2.02e-05	0.00107732	53.351
Actinobacteria_Actinobacteria_Actinomycetales_Micrococcaceae_Rothia	4.86921	0.00598413	MASS::glm.nb	130.218	0.0107334	0	0.0004	128.042	NA	NA	NA	NA	NA	2.02e-05	0.00107732	53.351
Actinobacteria_Actinobacteria_Coriobacteriales	-3.16582	0.00227546	MASS::glm.nb	0.0421797	0.00459156	0.0595	0.0025	0.0421562	-2.89115	0.0010958	MASS::glm.nb	0.0555121	0.0021584	0.0594859	0.00329961	0.0554687
Actinobacteria_Actinobacteria_Coriobacteriales_Coriobacteriaceae	-3.16582	0.00227546	MASS::glm.nb	0.0421797	0.00459156	0.0595	0.0025	0.0421562	-2.89115	0.0010958	MASS::glm.nb	0.0555121	0.0021584	0.0594859	0.00329961	0.0554687
Actinobacteria_Actinobacteria_Coriobacteriales_Coriobacteriaceae_Atopobium	-2.05388	3.33e-09	log nlme::gls	0.128236	2.35e-08	0.0003	0	0.118713	-1.11318	6.01e-05	MASS::glm.nb	0.328514	0.00017743	0.00030638	0.00011366	0.370977
Actinobacteria_Actinobacteria_Coriobacteriales_Coriobacteriaceae_Collinsella	-3.0226	0.00858308	MASS::glm.nb	0.0486746	0.0149214	0.0506	0.0025	0.0486506	-2.63676	0.00563245	MASS::glm.nb	0.0715929	0.00915273	0.050597	0.00361996	0.0715451
Bacteroidetes	-4.74228	1.42e-07	log nlme::gls	0.0087187	7.66e-07	0.1644	0.0603	0.36665	-4.86832	1.4e-07	log nlme::gls	0.00768627	6.08e-07	0.164423	0.0602857	0.36665
Bacteroidetes_Bacteroidia	-4.74228	1.42e-07	log nlme::gls	0.0087187	7.66e-07	0.1644	0.0603	0.36665	-4.86832	1.4e-07	log nlme::gls	0.00768627	6.08e-07	0.164423	0.0602857	0.36665
Bacteroidetes_Bacteroidia_Bacteroidales	-4.74228	1.42e-07	log nlme::gls	0.0087187	7.66e-07	0.1644	0.0603	0.36665	-4.86832	1.4e-07	log nlme::gls	0.00768627	6.08e-07	0.164423	0.0602857	0.36665
Bacteroidetes_Bacteroidia_Bacteroidales_Bacteroidaceae	-2.84477	0.00012025	log nlme::gls	0.0581478	0.00028912	0.0142	0.0575	4.06189	NA	NA	MASS::glm.nb	NA	NA	0.0141615	0.0575223	4.06189
Bacteroidetes_Bacteroidia_Bacteroidales_Bacteroidaceae_Bacteroides	-2.84477	0.00012025	log nlme::gls	0.0581478	0.00028912	0.0142	0.0575	4.06189	NA	NA	MASS::glm.nb	NA	NA	0.0141615	0.0575223	4.06189
Bacteroidetes_Bacteroidia_Bacteroidales_Prevotellaceae	-7.30942	4.24e-53	MASS::glm.nb	0.0006692	1.6e-51	0.1206	0.0001	0.00063635	-6.96674	4.96e-77	MASS::glm.nb	0.00094272	1.61e-75	0.120633	0.00011289	0.00093581
Bacteroidetes_Bacteroidia_Bacteroidales_Prevotellaceae_Prevotella	-7.30942	4.24e-53	MASS::glm.nb	0.0006692	1.6e-51	0.1206	0.0001	0.00063635	-6.96674	4.96e-77	MASS::glm.nb	0.00094272	1.61e-75	0.120633	0.00011289	0.00093581
Bacteroidetes_Bacteroidia_Bacteroidales_Rikenellaceae	-7.35485	1.9e-39	MASS::glm.nb	0.00063948	4.3e-38	0.0059	0	0.00103126	-5.34318	1.31e-18	MASS::glm.nb	0.00478064	9.49e-18	0.0059384	3.83e-05	0.00644538
Bacteroidetes_Bacteroidia_Bacteroidales_Rikenellaceae_Alistipes	-7.35485	1.9e-39	MASS::glm.nb	0.00063948	4.3e-38	0.0059	0	0.00103126	-5.34318	1.31e-18	MASS::glm.nb	0.00478064	9.49e-18	0.0059384	3.83e-05	0.00644538
Candidatus_Saccharibacteria	-0.821479	0.0242796	log nlme::gls	0.439781	0.0365813	0.0001	0.0001	1.22415	NA	NA	MASS::glm.nb	NA	NA	0.00010122	0.00038721	3.82547
Candidatus_Saccharibacteria_NA	-0.821479	0.0242796	log nlme::gls	0.439781	0.0365813	0.0001	0.0001	1.22415	NA	NA	MASS::glm.nb	NA	NA	0.00010122	0.00038721	3.82547
Candidatus_Saccharibacteria_NA_NA	-0.821479	0.0242796	log nlme::gls	0.439781	0.0365813	0.0001	0.0001	1.22415	NA	NA	MASS::glm.nb	NA	NA	0.00010122	0.00038721	3.82547
Candidatus_Saccharibacteria_NA_NA_NA	-0.821479	0.0242796	log nlme::gls	0.439781	0.0365813	0.0001	0.0001	1.22415	NA	NA	MASS::glm.nb	NA	NA	0.00010122	0.00038721	3.82547
Candidatus_Saccharibacteria_NA_NA_NA_Saccharibacteria_generaincertaesedis	-0.821479	0.0242796	log nlme::gls	0.439781	0.0365813	0.0001	0.0001	1.22415	NA	NA	MASS::glm.nb	NA	NA	0.00010122	0.00038721	3.82547
Firmicutes_Bacilli	3.23786	8.98e-06	MASS::glm.nb	25.4792	2.54e-05	0.0028	0.0719	25.4855	3.23786	8.98e-06	MASS::glm.nb	25.4792	2.92e-05	0.00282242	0.0719307	25.4855
Firmicutes_Bacilli_Lactobacillales	3.28239	7.22e-06	MASS::glm.nb	26.6393	2.26e-05	0.0027	0.0719	26.6465	3.28239	7.22e-06	MASS::glm.nb	26.6393	2.47e-05	0.00269821	0.071898	26.6465
Firmicutes_Bacilli_Lactobacillales_Enterococcaceae	5.93854	8.77e-06	MASS::glm.nb	379.379	2.54e-05	0	0.0083	382.339	NA	NA	NA	NA	NA	6.49e-05	0.0114904	177.009
Firmicutes_Bacilli_Lactobacillales_Enterococcaceae_Enterococcus	5.93854	8.77e-06	MASS::glm.nb	379.379	2.54e-05	0	0.0083	382.339	NA	NA	NA	NA	NA	6.49e-05	0.0114904	177.009
Firmicutes_Bacilli_Lactobacillales_Lactobacillaceae	3.3851	0.030075	MASS::glm.nb	29.5211	0.0435701	0	0.0006	27.424	NA	NA	NA	NA	NA	6.03e-05	0.00137837	22.8534
Firmicutes_Bacilli_Lactobacillales_Lactobacillaceae_Lactobacillus	3.37097	0.0305108	MASS::glm.nb	29.1069	0.0436421	0	0.0005	27.033	NA	NA	NA	NA	NA	6.03e-05	0.00135872	22.5275
Firmicutes_Bacilli_Lactobacillales_Streptococcaceae	3.12221	8.97e-05	MASS::glm.nb	22.6964	0.00023049	0.0026	0.0592	22.7028	3.12221	8.97e-05	MASS::glm.nb	22.6964	0.00025364	0.00260755	0.0591986	22.7028
Firmicutes_Bacilli_Lactobacillales_Streptococcaceae_Lactococcus	3.19483	0.00178981	MASS::glm.nb	24.4061	0.00374535	0	0.0004	24.9806	NA	NA	NA	NA	NA	3.57e-05	0.00058693	16.4346
Firmicutes_Bacilli_Lactobacillales_Streptococcaceae_Streptococcus	3.11895	0.00012748	MASS::glm.nb	22.6227	0.00030012	0.0026	0.0586	22.6288	3.11895	0.00012748	MASS::glm.nb	22.6227	0.00034527	0.00258969	0.0586015	22.6288
Firmicutes_Clostridia_Clostridiales_Clostridiaceae_1	1.89096	0.00249732	log nlme::gls	6.62575	0.00486907	0.0049	0.1456	29.5536	NA	NA	MASS::glm.nb	NA	NA	0.00492563	0.14557	29.5536
Firmicutes_Clostridia_Clostridiales_Clostridiaceae_1_Clostridium_sensu_stricto	1.89077	0.00249917	log nlme::gls	6.62448	0.00486907	0.0049	0.1456	29.5514	NA	NA	MASS::glm.nb	NA	NA	0.00492563	0.145559	29.5514
Firmicutes_Clostridia_Clostridiales_Lachnospiraceae_Clostridium_XlVa	-1.4619	0.023769	log nlme::gls	0.231796	0.0365813	0.0084	0.0234	2.78404	NA	NA	MASS::glm.nb	NA	NA	0.00839215	0.0265501	3.16368
Firmicutes_Clostridia_Clostridiales_Lachnospiraceae_Coprococcus	-3.41429	7.25e-09	log nlme::gls	0.0328996	4.82e-08	0.006	0.0013	0.220183	NA	NA	MASS::glm.nb	NA	NA	0.00600337	0.00183589	0.30581
Firmicutes_Clostridia_Clostridiales_Lachnospiraceae_Eisenbergiella	-3.71223	2.8e-09	log nlme::gls	0.0244231	2.17e-08	0.0258	0.0045	0.174359	NA	NA	MASS::glm.nb	NA	NA	0.0257691	0.00468029	0.181624
Firmicutes_Clostridia_Clostridiales_Lachnospiraceae_Robinsoniella	-1.45079	8.13e-05	log nlme::gls	0.234386	0.00021364	0.0003	0.0002	0.599201	NA	NA	MASS::glm.nb	NA	NA	0.00029336	0.0003995	1.36182
Firmicutes_Clostridia_Clostridiales_Lachnospiraceae_Ruminococcus2	-1.95139	0.00691721	log nlme::gls	0.142077	0.0122132	0.0146	0.0349	2.39341	NA	NA	MASS::glm.nb	NA	NA	0.0145691	0.0379019	2.60153
Firmicutes_Clostridia_Clostridiales_Peptostreptococcaceae	2.92049	5.57e-05	MASS::glm.nb	18.5504	0.00014996	0.0015	0.0285	18.5392	2.96139	1.54e-05	MASS::glm.nb	19.3248	4.77e-05	0.00153521	0.0296474	19.3117
Firmicutes_Clostridia_Clostridiales_Peptostreptococcaceae_Asaccharospora	3.25895	0.00015345	MASS::glm.nb	26.0222	0.00035389	0.0004	0.01	25.9911	3.48306	9.57e-08	MASS::glm.nb	32.5591	5.19e-07	0.00038617	0.0125464	32.4889
Firmicutes_Clostridia_Clostridiales_Peptostreptococcaceae_Clostridium_XI	2.75199	0.00172357	MASS::glm.nb	15.6737	0.00367477	0.0009	0.0148	15.6615	2.88011	0.00021236	MASS::glm.nb	17.8162	0.00046011	0.00094366	0.0167945	17.7971
Firmicutes_Clostridia_Clostridiales_Peptostreptococcaceae_Romboutsia	0.916016	0.0035455	log nlme::gls	2.49931	0.00667736	0	0.0001	Inf	NA	NA	NA	NA	NA	NA	0.00019531	NA
Firmicutes_Clostridia_Clostridiales_Peptostreptococcaceae_Terrisporobacter	4.59824	0.00010498	MASS::glm.nb	99.3089	0.00026361	0	0.0025	101.306	NA	NA	NA	NA	NA	4.93e-05	0.00389801	79.1452
Firmicutes_Clostridia_Clostridiales_Ruminococcaceae	-2.80735	0.00019646	MASS::glm.nb	0.0603647	0.000444	0.3834	0.0231	0.0603627	-2.80735	0.00019646	MASS::glm.nb	0.0603647	0.00044035	0.383434	0.0231451	0.0603627
Firmicutes_Clostridia_Clostridiales_Ruminococcaceae_Clostridium_IV	-3.21449	2.88e-09	log nlme::gls	0.0401759	2.17e-08	0.0024	0.0003	0.127414	-1.23204	0.00122761	MASS::glm.nb	0.291696	0.0023469	0.00235794	0.0006828	0.289577
Firmicutes_Clostridia_Clostridiales_Ruminococcaceae_Faecalibacterium	-3.58071	0.00030514	MASS::glm.nb	0.0278558	0.00067609	0.2688	0.0075	0.0278562	-3.45297	0.00017886	MASS::glm.nb	0.0316514	0.00042699	0.268775	0.00850801	0.0316548
Firmicutes_Clostridia_Clostridiales_Ruminococcaceae_Flavonifractor	-2.28006	0.0251246	MASS::glm.nb	0.102278	0.0373563	0.0003	0	0.100136	-0.443926	0.209156	MASS::glm.nb	0.641513	0.261445	0.000278	0.00017399	0.625848
Firmicutes_Clostridia_Clostridiales_Ruminococcaceae_Gemmiger	-2.52453	0.0104189	MASS::glm.nb	0.0800957	0.0178384	0.078	0.0062	0.0800968	-2.44113	0.00911748	MASS::glm.nb	0.0870625	0.0137822	0.0779721	0.00678839	0.0870617
Firmicutes_Clostridia_Clostridiales_Ruminococcaceae_Oscillibacter	-7.20841	2.23e-61	MASS::glm.nb	0.00074033	2.53e-59	0.0112	0	0.00061497	-6.17888	3.08e-42	MASS::glm.nb	0.00207274	6.68e-41	0.0111865	2.46e-05	0.0021963
Firmicutes_Clostridia_Clostridiales_Ruminococcaceae_Ruminococcus	-3.30739	1.12e-06	log nlme::gls	0.0366117	5.78e-06	0.0171	0.0074	0.434738	NA	NA	MASS::glm.nb	NA	NA	0.0171093	0.00929756	0.543423
Firmicutes_Erysipelotrichia	2.22798	0.017554	MASS::glm.nb	9.28113	0.0287478	0.0022	0.0203	9.27807	2.40242	0.00258727	MASS::glm.nb	11.0499	0.0045452	0.00218416	0.0241248	11.0453
Firmicutes_Erysipelotrichia_Erysipelotrichales	2.22798	0.017554	MASS::glm.nb	9.28113	0.0287478	0.0022	0.0203	9.27807	2.40242	0.00258727	MASS::glm.nb	11.0499	0.0045452	0.00218416	0.0241248	11.0453
Firmicutes_Erysipelotrichia_Erysipelotrichales_Erysipelotrichaceae	2.22798	0.017554	MASS::glm.nb	9.28113	0.0287478	0.0022	0.0203	9.27807	2.40242	0.00258727	MASS::glm.nb	11.0499	0.0045452	0.00218416	0.0241248	11.0453
Firmicutes_Erysipelotrichia_Erysipelotrichales_Erysipelotrichaceae_Turicibacter	5.37396	0.00311246	MASS::glm.nb	215.715	0.00596116	0	0.0027	222.227	NA	NA	NA	NA	NA	3.62e-05	0.00745169	205.766
Firmicutes_Negativicutes	-2.57687	7.1e-06	log nlme::gls	0.0760119	2.26e-05	0.1437	0.0664	0.462364	NA	NA	MASS::glm.nb	NA	NA	0.143675	0.0664304	0.462364
Firmicutes_Negativicutes_Selenomonadales	-2.57687	7.1e-06	log nlme::gls	0.0760119	2.26e-05	0.1437	0.0664	0.462364	NA	NA	MASS::glm.nb	NA	NA	0.143675	0.0664304	0.462364
Firmicutes_Negativicutes_Selenomonadales_Acidaminococcaceae	2.65464	0.00362727	MASS::glm.nb	14.2199	0.00671937	0	0.0001	14.3128	NA	NA	NA	NA	NA	2.74e-05	0.00017206	6.27755
Firmicutes_Negativicutes_Selenomonadales_Veillonellaceae	-2.62056	7.87e-06	log nlme::gls	0.0727622	2.4e-05	0.1437	0.0662	0.461062	NA	NA	MASS::glm.nb	NA	NA	0.143666	0.0662391	0.461062
Firmicutes_Negativicutes_Selenomonadales_Veillonellaceae_Dialister	-6.63837	1.34e-22	MASS::glm.nb	0.00130915	2.16e-21	0.1432	0.0002	0.00108895	NA	NA	MASS::glm.nb	NA	NA	0.143156	0.00097431	0.00680596
Firmicutes_Negativicutes_Selenomonadales_Veillonellaceae_Megasphaera	3.37102	0.0264775	MASS::glm.nb	29.1082	0.0388565	0	0.0008	29.587	NA	NA	NA	NA	NA	5.22e-05	0.00193009	36.9837
Firmicutes_Negativicutes_Selenomonadales_Veillonellaceae_Veillonella	4.85785	7.58e-11	MASS::glm.nb	128.747	6.59e-10	0.0005	0.0624	128.811	4.85785	7.58e-11	MASS::glm.nb	128.747	4.48e-10	0.00048445	0.0624029	128.811
Fusobacteria	5.09764	3.57e-06	MASS::glm.nb	163.636	1.34e-05	0	0.0071	311.833	NA	NA	NA	NA	NA	4.56e-05	0.0177732	389.792
Fusobacteria_Fusobacteriia	5.09764	3.57e-06	MASS::glm.nb	163.636	1.34e-05	0	0.0071	311.833	NA	NA	NA	NA	NA	4.56e-05	0.0177732	389.792
Fusobacteria_Fusobacteriia_Fusobacteriales	5.09764	3.57e-06	MASS::glm.nb	163.636	1.34e-05	0	0.0071	311.833	NA	NA	NA	NA	NA	4.56e-05	0.0177732	389.792
Fusobacteria_Fusobacteriia_Fusobacteriales_Fusobacteriaceae	5.09764	3.57e-06	MASS::glm.nb	163.636	1.34e-05	0	0.0071	311.833	NA	NA	NA	NA	NA	4.56e-05	0.0177732	389.792
Fusobacteria_Fusobacteriia_Fusobacteriales_Fusobacteriaceae_Fusobacterium	5.17817	2.91e-06	MASS::glm.nb	177.358	1.27e-05	0	0.0071	365.789	NA	NA	NA	NA	NA	5.83e-05	0.0197453	338.694
Proteobacteria	4.83795	1.8e-19	MASS::glm.nb	126.21	2.25e-18	0.002	0.2551	125.933	4.83795	1.8e-19	MASS::glm.nb	126.21	1.67e-18	0.00202532	0.255055	125.933
Proteobacteria_Betaproteobacteria	-1.96902	1.88e-06	log nlme::gls	0.139594	8.48e-06	0.0003	0	0.118946	-1.58534	0.00018393	MASS::glm.nb	0.204877	0.00042699	0.00032781	9.75e-05	0.297366
Proteobacteria_Betaproteobacteria_Burkholderiales	-1.96902	1.88e-06	log nlme::gls	0.139594	8.48e-06	0.0003	0	0.118946	-1.58534	0.00018393	MASS::glm.nb	0.204877	0.00042699	0.00032781	9.75e-05	0.297366
Proteobacteria_Betaproteobacteria_Burkholderiales_Sutterellaceae	-1.96902	1.88e-06	log nlme::gls	0.139594	8.48e-06	0.0003	0	0.118946	-1.58534	0.00018393	MASS::glm.nb	0.204877	0.00042699	0.00032781	9.75e-05	0.297366
Proteobacteria_Betaproteobacteria_Burkholderiales_Sutterellaceae_Parasutterella	-1.28236	1.07e-05	log nlme::gls	0.277383	2.95e-05	0.0001	0	0.113256	-0.68137	0.127611	MASS::glm.nb	0.505924	0.172807	9.54e-05	6.75e-05	0.707851
Proteobacteria_Betaproteobacteria_Burkholderiales_Sutterellaceae_Sutterella	-1.58422	0.00063712	log nlme::gls	0.205107	0.00138451	0.0002	0	0.123895	-1.13311	0.0297716	MASS::glm.nb	0.322031	0.0439808	0.0002275	0.00010066	0.442483
Proteobacteria_Gammaproteobacteria	5.53852	9.18e-21	MASS::glm.nb	254.3	1.3e-19	0.001	0.255	252.099	5.58166	4.42e-26	MASS::glm.nb	265.511	7.18e-25	0.00101142	0.265601	262.603
Proteobacteria_Gammaproteobacteria_Enterobacteriales	5.73243	3.16e-18	MASS::glm.nb	308.719	3.24e-17	0.0008	0.2309	306.081	5.77496	1.08e-21	MASS::glm.nb	322.13	1.17e-20	0.00075443	0.240539	318.835
Proteobacteria_Gammaproteobacteria_Enterobacteriales_Enterobacteriaceae	5.73243	3.16e-18	MASS::glm.nb	308.719	3.24e-17	0.0008	0.2309	306.081	5.77496	1.08e-21	MASS::glm.nb	322.13	1.17e-20	0.00075443	0.240539	318.835
Proteobacteria_Gammaproteobacteria_Enterobacteriales_Enterobacteriaceae_Escherichia.Shigella	5.67332	4.35e-15	MASS::glm.nb	291	4.1e-14	0.0007	0.2057	288.682	5.71538	2.61e-17	MASS::glm.nb	303.501	1.7e-16	0.00071244	0.214239	300.71
Proteobacteria_Gammaproteobacteria_Enterobacteriales_Enterobacteriaceae_Klebsiella	6.30367	1.8e-08	MASS::glm.nb	546.576	1.13e-07	0	0.0152	2092.04	NA	NA	NA	NA	NA	2.18e-05	0.0253168	1162.25
Proteobacteria_Gammaproteobacteria_Enterobacteriales_Enterobacteriaceae_Kluyvera	4.96284	6.26e-34	MASS::glm.nb	142.999	1.18e-32	0	0.0013	85.3499	NA	NA	NA	NA	NA	4.62e-05	0.00328425	71.1249
Proteobacteria_Gammaproteobacteria_Pasteurellales	4.30933	6.21e-06	MASS::glm.nb	74.3904	2.16e-05	0.0003	0.0188	73.1684	4.39494	1.11e-06	MASS::glm.nb	81.0397	4.08e-06	0.00025699	0.0204383	79.5309
Proteobacteria_Gammaproteobacteria_Pasteurellales_Pasteurellaceae	4.30933	6.21e-06	MASS::glm.nb	74.3904	2.16e-05	0.0003	0.0188	73.1684	4.39494	1.11e-06	MASS::glm.nb	81.0397	4.08e-06	0.00025699	0.0204383	79.5309
Proteobacteria_Gammaproteobacteria_Pasteurellales_Pasteurellaceae_Haemophilus	4.3045	6.31e-06	MASS::glm.nb	74.0321	2.16e-05	0.0003	0.0187	72.8154	4.39011	1.13e-06	MASS::glm.nb	80.6494	4.08e-06	0.00025699	0.0203396	79.1471

## Sheet: 2
PERMANOVA with adonis2, 999 permutations and method 'bray'
Univariate
Baseline, luminal										Baseline, luminal, multivariate
Variable	Df	SumOfSqs	R2	F	Pr(>F)	N		p, betadisper		Variable	Df	SumOfSqs	R2	F	Pr(>F)
group	1	0.3926	0.05195	1.2602	0.219	FMT	13	NS		preABpatternBL	1	0.7529	0.09962	2.8981	0.008	**
Residual	23	7.1648	0.94805			Placebo	12			preABnameBL	4	1.8159	0.24028	1.7475	0.009	**
Total	24	7.5574	1							preprobiotics3	1	0.198	0.0262	0.7623	0.649
preABpatternBL	1	0.7529	0.09962	2.5449	0.011*	Continuous	12	NS		group	1	0.3225	0.04267	1.2413	0.272
Residual	23	6.8045	0.90038			Repeated	13			ageClass	1	0.1889	0.02499	0.727	0.702
Total	24	7.5574	1							BL.PDAI.class	1	0.0942	0.01247	0.3627	0.959
BL.PDAI.class	1	0.1826	0.02416	0.5695	0.853	Under 7	17	NS		calproclass	1	0.5455	0.07218	2.0999	0.034	*
Residual	23	7.3748	0.97584			7 or more	8			relapse	1	0.2623	0.03471	1.0097	0.42
Total	24	7.5574	1							Residual	13	3.3772	0.44687
calproclass	1	0.4941	0.06538	1.6089	0.09	Under 100	7	NS		Total	24	7.5574	1
Residual	23	7.0633	0.93462			Over 100	18
Total	24	7.5574	1
ageClass	1	0.4245	0.05617	1.3687	0.195	28-40	10	NS
Residual	23	7.1329	0.94383			41-52	8
Total	24	7.5574	1			over 53	7
sex	1	0.3321	0.04394	1.057	0.371	F	11	NS
Residual	23	7.2253	0.95606			M	14
Total	24	7.5574	1
preprobiotics3	1	0.2308	0.03054	0.7246	0.717	Yes	10	NS
Residual	23	7.3266	0.96946			No	15
Total	24	7.5574	1
age_when_surgery_class	1	0.4064	0.05377	1.307	0.208	14-27	8	NS
Residual	23	7.151	0.94623			28-43	10
Total	24	7.5574	1			over 44	7
relapse	1	0.3287	0.04349	1.0459	0.388	Yes	17	NS
Residual	23	7.2287	0.95651			No	8
Total	24	7.5574	1
preABnameBL	4	1.722	0.22785	1.4754	0.032*	Metronidazole	8	0.01679*
Residual	20	5.8354	0.77215			Ciprofloxacin	11
Total	24	7.5574	1			Metronidazole+Ciprofloxacin	3
						Amoxicillin	2
						Rifaximin	1
Pouch mucosa baseline										Pouch mucosa baseline
Variable	Df	SumOfSqs	R2	F	Pr(>F)	N		p, betadisper		Variable	Df	SumOfSqs	R2	F	Pr(>F)
group	1	0.1523	0.02488	0.5867	0.782	FMT	12	NS		preab	1	0.2797	0.04569	1.1008	0.335
Residual	23	5.9683	0.97512			Placebo	13			preprobiotics	1	0.2259	0.0369	0.889	0.46
Total	24	6.1205	1							ageClass	1	0.414	0.06764	1.6295	0.125
preab	1	0.2797	0.04569	1.1013	0.323	Continuous	12	NS		age_when_surgery_class	1	0.2764	0.04517	1.088	0.353
Residual	23	5.8409	0.95431			Repeated	13			pdaiCat3	1	0.2075	0.0339	0.8165	0.536
Total	24	6.1205	1							calproclass	1	0.2917	0.04765	1.1479	0.308
pdaiCat3	1	0.1143	0.01867	0.4375	0.913	Under 7	18	NS		relapse	1	0.1317	0.02152	0.5183	0.826
Residual	23	6.0063	0.98133			7 or more	7			group	1	0.2286	0.03734	0.8996	0.457
Total	24	6.1205	1							Residual	16	4.0652	0.66419
calproclass	1	0.3689	0.06027	1.475	0.152	Under 100	7	NS		Total	24	6.1205	1
Residual	23	5.7517	0.93973			Over 100	18
Total	24	6.1205	1
ageClass	1	0.4432	0.07241	1.7953	0.106	28-40	11	NS
Residual	23	5.6774	0.92759			41-52	8
Total	24	6.1205	1			over 53	6
sex	1	0.2632	0.043	1.0335	0.354	F	11	NS
Residual	23	5.8573	0.957			M	14
Total	24	6.1205	1
preprobiotics	1	0.2325	0.03799	0.9084	0.442	Yes	10	p=0.04574*
Residual	23	5.888	0.96201			No	15
Total	24	6.1205	1
age_when_surgery_class	1	0.5402	0.08826	2.2266	0.061	14-27	9	NS
Residual	23	5.5803	0.91174			28-43	9
Total	24	6.1205	1			over 44	7
relapse	1	0.1494	0.02441	0.5755	0.786	Yes	17	NS
Residual	23	5.9711	0.97559			No	8
Total	24	6.1205	1
preABtype	4	1.1984	0.1958	1.2173	0.227	Metronidazole	8	p=0.02469*
Residual	20	4.9221	0.8042			Ciprofloxacin	12
Total	24	6.1205	1			Metronidazole+Ciprofloxacin	2
						Amoxicillin	2
						Rifaximin	1
Ileal mucosa baseline										Ileal mucosa baseline
Variable	Df	SumOfSqs	R2	F	Pr(>F)	N		p, betadisper		Variable	Df	SumOfSqs	R2	F	Pr(>F)
group	1	0.4284	0.07395	1.8367	0.1	FMT	12	NS		preab	1	0.2463	0.04251	0.9406	0.406
Residual	23	5.365	0.92605			Placebo	13			preprobiotics	1	0.129	0.02226	0.4926	0.863
Total	24	5.7934	1							ageClass	1	0.1561	0.02694	0.5962	0.737
preab	1	0.2463	0.04251	1.0211	0.345	Continuous	13	NS		age_when_surgery_class	1	0.2911	0.05024	1.1117	0.338
Residual	23	5.5471	0.95749			Repeated	12			pdaiCat3	1	0.1011	0.01746	0.3863	0.939
Total	24	5.7934	1							calproclass	1	0.0889	0.01534	0.3394	0.958
pdaiCat3	1	0.1135	0.01959	0.4597	0.885	Under 7	18	NS		relapse	1	0.1599	0.02759	0.6105	0.743
Residual	23	5.6799	0.98041			7 or more	7			group	1	0.4318	0.07453	1.6492	0.145
Total	24	5.7934	1							Residual	16	4.1893	0.72312
calproclass	1	0.1084	0.0187	0.4384	0.907	Under 100	7	NS		Total	24	5.7934	1
Residual	23	5.685	0.9813			Over 100	18
Total	24	5.7934	1
ageClass	1	0.156	0.02692	0.6363	0.706	28-40	10	NS
Residual	23	5.6374	0.97308			41-52	9
Total	24	5.7934	1			over 53	6
sex	1	0.2108	0.03639	0.8686	0.484	F	11	0.03807*
Residual	23	5.5826	0.96361			M	14
Total	24	5.7934	1
preprobiotics	1	0.142	0.02451	0.5779	0.788	Yes	14	NS
Residual	23	5.6514	0.97549			No	11
Total	24	5.7934	1
age_when_surgery_class	1	0.2597	0.04482	1.0792	0.35	14-27	9	NS
Residual	23	5.5337	0.95518			28-43	9
Total	24	5.7934	1			over 44	7
relapse	1	0.1585	0.02735	0.6468	0.696	Yes	16	NS
Residual	23	5.6349	0.97265			No	9
Total	24	5.7934	1
preABtype	4	0.8863	0.15298	0.903	0.571	Metronidazole	7	p=0.004188**
Residual	20	4.9071	0.84702			Ciprofloxacin	12
Total	24	5.7934	1			Metronidazole+Ciprofloxacin	3
						Amoxicillin	2
						Rifaximin	1

## Sheet: 3
Baseline: patients who used ciprofloxacin before the clinical trial compared to the patients who used metronidazole before trial
M = metronidazole
MC = metronidazole + ciprofloxacin
C = ciprofloxacin
taxon	M_estimate	MC_estimate	M_p	MC_p	model	M_estimate_FoldChange	MC_estimate_FoldChange	M_p_FDR	MC_p_FDR	Mean_C	Mean_M	Mean_MC	FoldChange_M	log2FoldChange_M	FoldChange_MC	log2FoldChange_MC	nonzero_M_estimate	nonzero_MC_estimate	nonzero_M_p	nonzero_MC_p	nonzero_M_p_FDR	nonzero_MC_p_FDR	nonzero_Mean_C	nonzero_Mean_M	nonzero_Mean_MC	nonzero_FoldChange_M	nonzero_FoldChange_MC
Actinobacteria_Actinobacteria_Actinomycetales	2.25114	-1.03099	0.0176844	0.458229	MASS::glm.nb	9.49851	0.356653	0.0391314	0.646155	0.000152802	0.00144624	5.35138e-05	9.46478	3.24257	0.350216	-1.51368	NA	NA	NA	NA	NA	NA	0.000240118	0.00231398	5.35138e-05	9.63686	0.222865
Actinobacteria_Actinobacteria_Coriobacteriales	-3.71252	-3.86276	8.4917e-05	0.00393943	MASS::glm.nb	0.0244159	0.02101	0.000630812	0.0256137	0.00430899	0.000111236	8.8939e-05	0.0258148	-5.27566	0.0206403	-5.59839	NA	NA	NA	NA	NA	NA	0.00526655	0.000148314	8.8939e-05	0.0281616	0.0168875
Actinobacteria_Actinobacteria_Coriobacteriales_Coriobacteriaceae	-3.71252	-3.86276	8.4917e-05	0.00393943	MASS::glm.nb	0.0244159	0.02101	0.000630812	0.0256137	0.00430899	0.000111236	8.8939e-05	0.0258148	-5.27566	0.0206403	-5.59839	NA	NA	NA	NA	NA	NA	0.00526655	0.000148314	8.8939e-05	0.0281616	0.0168875
Actinobacteria_Actinobacteria_Coriobacteriales_Coriobacteriaceae_Collinsella	-4.16836	-4.56663	9.18591e-05	0.00287598	MASS::glm.nb	0.0154776	0.010393	0.00063689	0.0230078	0.0042707	7.23192e-05	4.36244e-05	0.0169338	-5.88395	0.0102148	-6.61319	NA	NA	NA	NA	NA	NA	0.00587221	9.64256e-05	6.54366e-05	0.0164207	0.0111434
Bacteroidetes	-4.26634	0.661055	3.63022e-06	0.60765	MASS::glm.nb	0.0140331	1.93684	4.41168e-05	0.714821	0.0533844	0.000752281	0.103398	0.0140918	-6.149	1.93685	0.95371	NA	NA	NA	NA	NA	NA	0.0533844	0.000752281	0.103398	0.0140918	1.93685
Bacteroidetes_Bacteroidia	-4.26634	0.661055	3.63022e-06	0.60765	MASS::glm.nb	0.0140331	1.93684	4.41168e-05	0.714821	0.0533844	0.000752281	0.103398	0.0140918	-6.149	1.93685	0.95371	NA	NA	NA	NA	NA	NA	0.0533844	0.000752281	0.103398	0.0140918	1.93685
Bacteroidetes_Bacteroidia_Bacteroidales	-4.26634	0.661055	3.63022e-06	0.60765	MASS::glm.nb	0.0140331	1.93684	4.41168e-05	0.714821	0.0533844	0.000752281	0.103398	0.0140918	-6.149	1.93685	0.95371	NA	NA	NA	NA	NA	NA	0.0533844	0.000752281	0.103398	0.0140918	1.93685
Bacteroidetes_Bacteroidia_Bacteroidales_Bacteroidaceae	-4.45408	0.662023	3.6581e-06	0.62237	MASS::glm.nb	0.011631	1.93871	4.41168e-05	0.714821	0.0533146	0.000623767	0.103362	0.0116997	-6.41738	1.93872	0.955105	NA	NA	NA	NA	NA	NA	0.0533146	0.000623767	0.103362	0.0116997	1.93872
Bacteroidetes_Bacteroidia_Bacteroidales_Bacteroidaceae_Bacteroides	-4.45408	0.662023	3.6581e-06	0.62237	MASS::glm.nb	0.011631	1.93871	4.41168e-05	0.714821	0.0533146	0.000623767	0.103362	0.0116997	-6.41738	1.93872	0.955105	NA	NA	NA	NA	NA	NA	0.0533146	0.000623767	0.103362	0.0116997	1.93872
Candidatus_Saccharibacteria	3.28371	1.62865	0.00509644	0.318868	MASS::glm.nb	26.6745	5.09698	0.0160615	0.552704	1.36086e-05	0.000363743	6.70125e-05	26.7288	4.74032	4.92426	2.29991	NA	NA	NA	NA	NA	NA	4.98983e-05	0.00096998	0.000100519	19.4391	2.01447
Candidatus_Saccharibacteria_NA	3.28371	1.62865	0.00509644	0.318868	MASS::glm.nb	26.6745	5.09698	0.0160615	0.552704	1.36086e-05	0.000363743	6.70125e-05	26.7288	4.74032	4.92426	2.29991	NA	NA	NA	NA	NA	NA	4.98983e-05	0.00096998	0.000100519	19.4391	2.01447
Candidatus_Saccharibacteria_NA_NA	3.28371	1.62865	0.00509644	0.318868	MASS::glm.nb	26.6745	5.09698	0.0160615	0.552704	1.36086e-05	0.000363743	6.70125e-05	26.7288	4.74032	4.92426	2.29991	NA	NA	NA	NA	NA	NA	4.98983e-05	0.00096998	0.000100519	19.4391	2.01447
Candidatus_Saccharibacteria_NA_NA_NA	3.28371	1.62865	0.00509644	0.318868	MASS::glm.nb	26.6745	5.09698	0.0160615	0.552704	1.36086e-05	0.000363743	6.70125e-05	26.7288	4.74032	4.92426	2.29991	NA	NA	NA	NA	NA	NA	4.98983e-05	0.00096998	0.000100519	19.4391	2.01447
Candidatus_Saccharibacteria_NA_NA_NA_Saccharibacteria_generaincertaesedis	3.28371	1.62865	0.00509644	0.318868	MASS::glm.nb	26.6745	5.09698	0.0160615	0.552704	1.36086e-05	0.000363743	6.70125e-05	26.7288	4.74032	4.92426	2.29991	NA	NA	NA	NA	NA	NA	4.98983e-05	0.00096998	0.000100519	19.4391	2.01447
Firmicutes_Bacilli_Lactobacillales_Lactobacillaceae	3.42805	-32.9262	0.00748033	0.999993	MASS::glm.nb	30.8165	5.01571e-15	0.0204725	0.999999	5.2042e-05	0.00161648	0	31.0611	4.95704	0	#NUM!	NA	NA	NA	NA	NA	NA	0.000114493	0.00323297	NA	28.2374	NA
Firmicutes_Bacilli_Lactobacillales_Lactobacillaceae_Lactobacillus	3.41051	-32.9262	0.00771776	0.999993	MASS::glm.nb	30.2807	5.01562e-15	0.0205807	0.999999	5.2042e-05	0.00158841	0	30.5216	4.93176	0	#NUM!	NA	NA	NA	NA	NA	NA	0.000114493	0.00317682	NA	27.7469	NA
Firmicutes_Clostridia_Clostridiales_Lachnospiraceae	-0.288019	-0.226184	0.00186444	0.173635	nlme::gls	0.238467	0.401962	0.00843052	0.44044	0.378186	0.0901613	0.151996	0.238404	-2.06852	0.401909	-1.31506	NA	NA	NA	NA	NA	NA	0.378186	0.0901613	0.151996	0.238404	0.401909
Firmicutes_Clostridia_Clostridiales_Lachnospiraceae_Blautia	-3.13058	-1.7528	0.000201454	0.137384	MASS::glm.nb	0.0436923	0.173288	0.00130945	0.366358	0.0678672	0.00296518	0.011757	0.0436909	-4.51652	0.173235	-2.5292	NA	NA	NA	NA	NA	NA	0.0678672	0.00296518	0.011757	0.0436909	0.173235
Firmicutes_Clostridia_Clostridiales_Lachnospiraceae_Clostridium_XlVa	-2.54581	-0.153795	0.00170173	0.892347	MASS::glm.nb	0.0784099	0.857448	0.00804453	0.94698	0.0422829	0.00331319	0.0362513	0.0783578	-3.67378	0.857351	-0.222042	NA	NA	NA	NA	NA	NA	0.0422829	0.00378651	0.0362513	0.0895518	0.857351
Firmicutes_Clostridia_Clostridiales_Lachnospiraceae_Coprococcus	-2.0991	-2.99731	0.0125605	0.0126094	MASS::glm.nb	0.122567	0.0499211	0.0318609	0.0728542	0.00255388	0.000315928	0.000123988	0.123705	-3.01502	0.048549	-4.36441	NA	NA	NA	NA	NA	NA	0.00280926	0.000421237	0.000371965	0.149946	0.132406
Firmicutes_Clostridia_Clostridiales_Lachnospiraceae_Eisenbergiella	-2.1418	0.559126	0.00365848	0.586751	MASS::glm.nb	0.117443	1.74914	0.0152193	0.714821	0.00634777	0.000745485	0.0110968	0.11744	-3.09	1.74814	0.805821	NA	NA	NA	NA	NA	NA	0.00634777	0.000745485	0.0166452	0.11744	2.62221
Firmicutes_Clostridia_Clostridiales_Lachnospiraceae_Fusicatenibacter	-2.40694	0.323421	0.0151011	0.815553	MASS::glm.nb	0.0900901	1.38185	0.0373931	0.874407	0.0134654	0.00121391	0.0186045	0.09015	-3.47153	1.38165	0.466392	NA	NA	NA	NA	NA	NA	0.014812	0.00161854	0.0186045	0.109273	1.25605
Firmicutes_Clostridia_Clostridiales_Lachnospiraceae_Pseudobutyrivibrio	-4.73824	-4.92514	5.74143e-09	1.79316e-05	MASS::glm.nb	0.00875405	0.00726174	5.97109e-07	0.00049072	0.0305632	0.000275808	0.000218603	0.00902418	-6.79199	0.00715248	-7.12734	NA	NA	NA	NA	NA	NA	0.0305632	0.000275808	0.000327904	0.00902418	0.0107287
Firmicutes_Clostridia_Clostridiales_Lachnospiraceae_Roseburia	-3.98147	-2.55997	3.77166e-05	0.0570642	MASS::glm.nb	0.0186583	0.0773069	0.000326877	0.269556	0.0106053	0.000201297	0.000817074	0.0189808	-5.71931	0.077044	-3.69817	NA	NA	NA	NA	NA	NA	0.012962	0.000268397	0.00122561	0.0207064	0.094554
Firmicutes_Clostridia_Clostridiales_Peptostreptococcaceae_Terrisporobacter	-3.08555	1.28564	0.00402185	0.386891	MASS::glm.nb	0.045705	3.61697	0.0154916	0.600191	0.00290376	0.000135094	0.0105014	0.0465237	-4.42589	3.61647	1.85458	NA	NA	NA	NA	NA	NA	0.00354904	0.00036025	0.015752	0.101506	4.43839
Firmicutes_Clostridia_Clostridiales_Ruminococcaceae	-2.17919	-2.10601	0.00277468	0.0391899	MASS::glm.nb	0.113134	0.121723	0.0120236	0.203787	0.0424366	0.00480837	0.00516082	0.113307	-3.14169	0.121612	-3.03964	NA	NA	NA	NA	NA	NA	0.0424366	0.00480837	0.00516082	0.113307	0.121612
Firmicutes_Clostridia_Clostridiales_Ruminococcaceae_Acetivibrio	-3.05689	-1.92273	0.0106215	0.247012	MASS::glm.nb	0.0470337	0.146207	0.027616	0.503711	0.00154748	7.30369e-05	0.00022436	0.0471974	-4.40515	0.144984	-2.78603	NA	NA	NA	NA	NA	NA	0.00243175	0.000194765	0.000673079	0.0800925	0.276788
Firmicutes_Clostridia_Clostridiales_Ruminococcaceae_Clostridium_IV	-1.71957	-1.30162	0.00579348	0.134366	MASS::glm.nb	0.179143	0.272092	0.0177212	0.366358	0.000482748	7.51382e-05	0.000108784	0.155647	-2.68365	0.225343	-2.14981	NA	NA	NA	NA	NA	NA	0.000885038	0.000200369	0.000326351	0.226395	0.368743
Firmicutes_Clostridia_Clostridiales_Ruminococcaceae_Gemmiger	-3.28356	-4.53404	0.000308177	0.000496226	MASS::glm.nb	0.0374945	0.0107372	0.00160252	0.0046916	0.0107578	0.000414237	0.000114998	0.0385056	-4.69879	0.0106897	-6.54763	NA	NA	NA	NA	NA	NA	0.0107578	0.000473414	0.000114998	0.0440064	0.0106897
Firmicutes_Clostridia_Clostridiales_Ruminococcaceae_Ruminococcus	-2.7355	-1.14966	0.00439943	0.392433	MASS::glm.nb	0.0648614	0.316744	0.0160615	0.600191	0.0145998	0.00094718	0.00462167	0.0648763	-3.94616	0.316558	-1.65946	NA	NA	NA	NA	NA	NA	0.0160598	0.00151549	0.00693251	0.0943655	0.431669
Firmicutes_Erysipelotrichia	-2.79255	-1.63875	0.000253457	0.124895	MASS::glm.nb	0.0612649	0.194223	0.00138734	0.365314	0.0160714	0.000986242	0.00311705	0.0613664	-4.02641	0.193951	-2.36624	NA	NA	NA	NA	NA	NA	0.0160714	0.00131499	0.00311705	0.0818219	0.193951
Firmicutes_Erysipelotrichia_Erysipelotrichales	-2.79255	-1.63875	0.000253457	0.124895	MASS::glm.nb	0.0612649	0.194223	0.00138734	0.365314	0.0160714	0.000986242	0.00311705	0.0613664	-4.02641	0.193951	-2.36624	NA	NA	NA	NA	NA	NA	0.0160714	0.00131499	0.00311705	0.0818219	0.193951
Firmicutes_Erysipelotrichia_Erysipelotrichales_Erysipelotrichaceae	-2.79255	-1.63875	0.000253457	0.124895	MASS::glm.nb	0.0612649	0.194223	0.00138734	0.365314	0.0160714	0.000986242	0.00311705	0.0613664	-4.02641	0.193951	-2.36624	NA	NA	NA	NA	NA	NA	0.0160714	0.00131499	0.00311705	0.0818219	0.193951
Firmicutes_Erysipelotrichia_Erysipelotrichales_Erysipelotrichaceae_Clostridium_XVIII	-3.01702	-1.25479	0.00162009	0.347751	MASS::glm.nb	0.0489467	0.285136	0.00802329	0.564253	0.00809412	0.000395185	0.00230493	0.0488237	-4.35627	0.284766	-1.81215	NA	NA	NA	NA	NA	NA	0.00890354	0.00079037	0.0034574	0.0887704	0.388317
Firmicutes_Erysipelotrichia_Erysipelotrichales_Erysipelotrichaceae_Turicibacter	-2.27133	-2.5553	0.0169899	0.0560464	MASS::glm.nb	0.103174	0.077669	0.038412	0.269556	0.00596695	0.000591057	0.000434251	0.0990551	-3.33562	0.072776	-3.78039	NA	NA	NA	NA	NA	NA	0.0218788	0.00118211	0.000651377	0.0540301	0.029772
Fusobacteria	-4.58694	-6.22358	4.242e-06	2.60516e-05	MASS::glm.nb	0.0101839	0.00198215	4.41168e-05	0.00049072	0.0179646	0.000154827	5.9042e-06	0.00861846	-6.85835	0.000328657	-11.5711	NA	NA	NA	NA	NA	NA	0.0494027	0.000309654	1.77126e-05	0.00626797	0.000358535
Fusobacteria_Fusobacteriia	-4.58694	-6.22358	4.242e-06	2.60516e-05	MASS::glm.nb	0.0101839	0.00198215	4.41168e-05	0.00049072	0.0179646	0.000154827	5.9042e-06	0.00861846	-6.85835	0.000328657	-11.5711	NA	NA	NA	NA	NA	NA	0.0494027	0.000309654	1.77126e-05	0.00626797	0.000358535
Fusobacteria_Fusobacteriia_Fusobacteriales	-4.58694	-6.22358	4.242e-06	2.60516e-05	MASS::glm.nb	0.0101839	0.00198215	4.41168e-05	0.00049072	0.0179646	0.000154827	5.9042e-06	0.00861846	-6.85835	0.000328657	-11.5711	NA	NA	NA	NA	NA	NA	0.0494027	0.000309654	1.77126e-05	0.00626797	0.000358535
Fusobacteria_Fusobacteriia_Fusobacteriales_Fusobacteriaceae	-4.58694	-6.22358	4.242e-06	2.60516e-05	MASS::glm.nb	0.0101839	0.00198215	4.41168e-05	0.00049072	0.0179646	0.000154827	5.9042e-06	0.00861846	-6.85835	0.000328657	-11.5711	NA	NA	NA	NA	NA	NA	0.0494027	0.000309654	1.77126e-05	0.00626797	0.000358535
Fusobacteria_Fusobacteriia_Fusobacteriales_Fusobacteriaceae_Fusobacterium	-4.58676	-6.22342	4.73808e-06	2.83108e-05	MASS::glm.nb	0.0101858	0.00198245	4.47964e-05	0.00049072	0.0179624	0.000154827	5.9042e-06	0.00861951	-6.85818	0.000328697	-11.571	NA	NA	NA	NA	NA	NA	0.0658622	0.000309654	1.77126e-05	0.00470155	0.000268934
Proteobacteria_Betaproteobacteria	2.18307	-35.5869	0.00745598	0.999999	MASS::glm.nb	8.8735	3.50597e-16	0.0204725	0.999999	7.33524e-06	7.42731e-05	0	10.1255	3.33992	0	#NUM!	NA	NA	NA	NA	NA	NA	4.03438e-05	9.90308e-05	NA	2.45467	NA
Proteobacteria_Betaproteobacteria_Burkholderiales	2.18307	-35.5869	0.00745598	0.999999	MASS::glm.nb	8.8735	3.50597e-16	0.0204725	0.999999	7.33524e-06	7.42731e-05	0	10.1255	3.33992	0	#NUM!	NA	NA	NA	NA	NA	NA	4.03438e-05	9.90308e-05	NA	2.45467	NA
Proteobacteria_Betaproteobacteria_Burkholderiales_Sutterellaceae	2.18307	-35.5869	0.00745598	0.999999	MASS::glm.nb	8.8735	3.50597e-16	0.0204725	0.999999	7.33524e-06	7.42731e-05	0	10.1255	3.33992	0	#NUM!	NA	NA	NA	NA	NA	NA	4.03438e-05	9.90308e-05	NA	2.45467	NA
Proteobacteria_Gammaproteobacteria_Enterobacteriales_Enterobacteriaceae_Klebsiella	-3.96082	-6.56286	0.0039188	0.00115619	MASS::glm.nb	0.0190474	0.00141185	0.0154916	0.0100203	0.017572	0.000333197	2.36168e-05	0.0189618	-5.72076	0.001344	-9.53925	NA	NA	NA	NA	NA	NA	0.0276131	0.000533115	7.08504e-05	0.0193066	0.00256582
Proteobacteria_Gammaproteobacteria_Pasteurellales	2.1548	-1.91674	0.016565	0.129597	MASS::glm.nb	8.62614	0.147086	0.038412	0.365314	0.00629749	0.0543288	0.000923121	8.62705	3.10887	0.146586	-2.77018	NA	NA	NA	NA	NA	NA	0.00629749	0.0543288	0.00138468	8.62705	0.219878
Proteobacteria_Gammaproteobacteria_Pasteurellales_Pasteurellaceae	2.1548	-1.91674	0.016565	0.129597	MASS::glm.nb	8.62614	0.147086	0.038412	0.365314	0.00629749	0.0543288	0.000923121	8.62705	3.10887	0.146586	-2.77018	NA	NA	NA	NA	NA	NA	0.00629749	0.0543288	0.00138468	8.62705	0.219878
Proteobacteria_Gammaproteobacteria_Pasteurellales_Pasteurellaceae_Haemophilus	2.15281	-1.91494	0.0166679	0.129968	MASS::glm.nb	8.60905	0.147351	0.038412	0.365314	0.00628616	0.0541236	0.000923121	8.60997	3.10601	0.14685	-2.76759	NA	NA	NA	NA	NA	NA	0.00628616	0.0541236	0.00138468	8.60997	0.220275

## Sheet: 4
Baseline: patients who used repeated antibiotics before the clinical trial (n=13) compared to the patients who used continuous antibotics before trial (n=12)
Statistically significant results q<0.05
taxon	C_estimate	C_p	model	C_estimate_FoldChange	C_p_FDR	Mean_C	Mean_R	FoldChange_C	log2FC	nonzero_C_estimate	nonzero_C_p	nonzero_model	nonzero_C_estimate_FoldChange	nonzero_C_p_FDR	nonzero_Mean_C	nonzero_Mean_R	nonzero_FoldChange_C
Actinobacteria_Actinobacteria_Actinomycetales	-2.62759	0.00247884	MASS::glm.nb	0.0722524	0.0131024	7.05268e-05	0.000967612	0.0728874	-3.77819	-2.95064	2.39688e-05	MASS::glm.nb	0.0523061	0.000197742	9.40357e-05	0.00179699	0.0523294
Actinobacteria_Actinobacteria_Actinomycetales_Micrococcaceae	-3.59099	0.00189525	MASS::glm.nb	0.0275709	0.0105186	2.49053e-05	0.000892921	0.0278919	-5.16401	-3.24632	0.000551	MASS::glm.nb	0.0389172	0.0030305	7.47159e-05	0.00193466	0.0386196
Actinobacteria_Actinobacteria_Actinomycetales_Micrococcaceae_Rothia	-3.59099	0.00189525	MASS::glm.nb	0.0275709	0.0105186	2.49053e-05	0.000892921	0.0278919	-5.16401	-3.24632	0.000551	MASS::glm.nb	0.0389172	0.0030305	7.47159e-05	0.00193466	0.0386196
Actinobacteria_Actinobacteria_Coriobacteriales	3.44279	6.4347e-05	MASS::glm.nb	31.2742	0.000420148	0.00393661	0.000130454	30.1763	4.91534	NA	NA	MASS::glm.nb	NA	NA	0.00590491	0.000154173	38.3006
Actinobacteria_Actinobacteria_Coriobacteriales_Coriobacteriaceae	3.44279	6.4347e-05	MASS::glm.nb	31.2742	0.000420148	0.00393661	0.000130454	30.1763	4.91534	NA	NA	MASS::glm.nb	NA	NA	0.00590491	0.000154173	38.3006
Actinobacteria_Actinobacteria_Coriobacteriales_Coriobacteriaceae_Collinsella	4.20612	9.99321e-06	MASS::glm.nb	67.0955	0.00012325	0.0039141	6.25229e-05	62.6027	5.96815	4.51091	6.95439e-08	MASS::glm.nb	91.0046	2.29495e-06	0.00670989	8.12798e-05	82.553
Candidatus_Saccharibacteria	-3.11623	0.00647145	MASS::glm.nb	0.0443239	0.0239444	1.08736e-05	0.000240784	0.0451592	-4.46884	NA	NA	NA	NA	NA	4.34944e-05	0.000626038	0.0694757
Candidatus_Saccharibacteria_NA	-3.11623	0.00647145	MASS::glm.nb	0.0443239	0.0239444	1.08736e-05	0.000240784	0.0451592	-4.46884	NA	NA	NA	NA	NA	4.34944e-05	0.000626038	0.0694757
Candidatus_Saccharibacteria_NA_NA	-3.11623	0.00647145	MASS::glm.nb	0.0443239	0.0239444	1.08736e-05	0.000240784	0.0451592	-4.46884	NA	NA	NA	NA	NA	4.34944e-05	0.000626038	0.0694757
Candidatus_Saccharibacteria_NA_NA_NA	-3.11623	0.00647145	MASS::glm.nb	0.0443239	0.0239444	1.08736e-05	0.000240784	0.0451592	-4.46884	NA	NA	NA	NA	NA	4.34944e-05	0.000626038	0.0694757
Candidatus_Saccharibacteria_NA_NA_NA_Saccharibacteria_generaincertaesedis	-3.11623	0.00647145	MASS::glm.nb	0.0443239	0.0239444	1.08736e-05	0.000240784	0.0451592	-4.46884	NA	NA	NA	NA	NA	4.34944e-05	0.000626038	0.0694757
Firmicutes	-0.288492	0.00727746	nlme::gls	0.622281	0.026058	0.475258	0.76374	0.622277	-0.68437	NA	NA	MASS::glm.nb	NA	NA	0.475258	0.76374	0.622277
Firmicutes_Bacilli_Lactobacillales_Streptococcaceae_Lactococcus	-3.32477	5.43213e-06	MASS::glm.nb	0.0359807	7.53708e-05	3.18965e-05	0.000878549	0.0363059	-4.78365	NA	NA	MASS::glm.nb	NA	NA	4.78447e-05	0.00103828	0.0460805
Firmicutes_Clostridia_Clostridiales_Eubacteriaceae	-5.42594	3.15164e-05	MASS::glm.nb	0.00440092	0.000291527	5.80171e-06	0.00141243	0.0041076	-7.92749	NA	NA	NA	NA	NA	3.48102e-05	0.00306027	0.0113749
Firmicutes_Clostridia_Clostridiales_Eubacteriaceae_Eubacterium	-5.42594	3.15164e-05	MASS::glm.nb	0.00440092	0.000291527	5.80171e-06	0.00141243	0.0041076	-7.92749	NA	NA	NA	NA	NA	3.48102e-05	0.00306027	0.0113749
Firmicutes_Clostridia_Clostridiales_Lachnospiraceae_Dorea	-3.72427	9.01228e-07	MASS::glm.nb	0.0241306	1.42909e-05	0.000123312	0.0051269	0.024052	-5.3777	-3.69668	1.11987e-08	MASS::glm.nb	0.0248057	7.39116e-07	0.000164416	0.00666497	0.0246687
Firmicutes_Clostridia_Clostridiales_Lachnospiraceae_Fusicatenibacter	-2.51115	0.00284392	MASS::glm.nb	0.0811751	0.0143489	0.00124308	0.0153147	0.0811692	-3.62292	-2.22348	0.00708216	MASS::glm.nb	0.108231	0.0292139	0.00165744	0.0153147	0.108226
Firmicutes_Erysipelotrichia	3.20691	5.21722e-05	MASS::glm.nb	24.7027	0.000386074	0.04342	0.00175542	24.7348	4.62847	3.22276	2.29193e-06	MASS::glm.nb	25.0972	2.52113e-05	0.052104	0.00207459	25.1153
Firmicutes_Erysipelotrichia_Erysipelotrichales	3.20691	5.21722e-05	MASS::glm.nb	24.7027	0.000386074	0.04342	0.00175542	24.7348	4.62847	3.22276	2.29193e-06	MASS::glm.nb	25.0972	2.52113e-05	0.052104	0.00207459	25.1153
Firmicutes_Erysipelotrichia_Erysipelotrichales_Erysipelotrichaceae	3.20691	5.21722e-05	MASS::glm.nb	24.7027	0.000386074	0.04342	0.00175542	24.7348	4.62847	3.22276	2.29193e-06	MASS::glm.nb	25.0972	2.52113e-05	0.052104	0.00207459	25.1153
Firmicutes_Negativicutes	-1.57793	0.0110511	MASS::glm.nb	0.206401	0.0334377	0.0222802	0.107939	0.206414	-2.27638	-1.57793	0.0110511	MASS::glm.nb	0.206401	0.0319839	0.0222802	0.107939	0.206414
Firmicutes_Negativicutes_Selenomonadales	-1.57793	0.0110511	MASS::glm.nb	0.206401	0.0334377	0.0222802	0.107939	0.206414	-2.27638	-1.57793	0.0110511	MASS::glm.nb	0.206401	0.0319839	0.0222802	0.107939	0.206414
Firmicutes_Negativicutes_Selenomonadales_Acidaminococcaceae	1.59418	0.00994058	MASS::glm.nb	4.9243	0.0324531	0.000244544	4.62797e-05	5.28405	2.40164	1.46543	0.0155875	MASS::glm.nb	4.3294	0.0428656	0.000293453	6.68485e-05	4.38982
Firmicutes_Negativicutes_Selenomonadales_Acidaminococcaceae_Acidaminococcus	2.72564	0.00851202	MASS::glm.nb	15.2661	0.0295261	0.000209872	1.24151e-05	16.9047	4.07935	NA	NA	MASS::glm.nb	NA	NA	0.000503694	3.22791e-05	15.6043
Firmicutes_Negativicutes_Selenomonadales_Veillonellaceae	-1.59345	0.0111459	MASS::glm.nb	0.203224	0.0334377	0.0219269	0.107888	0.203237	-2.29877	-1.59345	0.0111459	MASS::glm.nb	0.203224	0.0319839	0.0219269	0.107888	0.203237
Firmicutes_Negativicutes_Selenomonadales_Veillonellaceae_Veillonella	-1.72274	0.00958043	MASS::glm.nb	0.178576	0.0322251	0.0191909	0.10746	0.178587	-2.4853	-1.72274	0.00958043	MASS::glm.nb	0.178576	0.0319839	0.0191909	0.10746	0.178587
Fusobacteria	-5.15427	1.70258e-09	MASS::glm.nb	0.00577469	3.77972e-08	6.48178e-05	0.0152401	0.00425312	-7.87726	NA	NA	NA	NA	NA	0.000259271	0.028303	0.00916056
Fusobacteria_Fusobacteriia	-5.15427	1.70258e-09	MASS::glm.nb	0.00577469	3.77972e-08	6.48178e-05	0.0152401	0.00425312	-7.87726	NA	NA	NA	NA	NA	0.000259271	0.028303	0.00916056
Fusobacteria_Fusobacteriia_Fusobacteriales	-5.15427	1.70258e-09	MASS::glm.nb	0.00577469	3.77972e-08	6.48178e-05	0.0152401	0.00425312	-7.87726	NA	NA	NA	NA	NA	0.000259271	0.028303	0.00916056
Fusobacteria_Fusobacteriia_Fusobacteriales_Fusobacteriaceae	-5.15427	1.70258e-09	MASS::glm.nb	0.00577469	3.77972e-08	6.48178e-05	0.0152401	0.00425312	-7.87726	NA	NA	NA	NA	NA	0.000259271	0.028303	0.00916056
Fusobacteria_Fusobacteriia_Fusobacteriales_Fusobacteriaceae_Fusobacterium	-5.17745	1.63402e-09	MASS::glm.nb	0.00564238	3.77972e-08	6.28036e-05	0.0152401	0.00412095	-7.92281	NA	NA	NA	NA	NA	0.000376822	0.028303	0.0133138
Proteobacteria_Gammaproteobacteria_Enterobacteriales_Enterobacteriaceae_Erwinia	3.89369	2.7781e-08	MASS::glm.nb	49.0917	5.13948e-07	0.00193745	8.8975e-06	217.752	7.76654	NA	NA	NA	NA	NA	0.0077498	3.85558e-05	201.002
Proteobacteria_Gammaproteobacteria_Enterobacteriales_Enterobacteriaceae_Klebsiella	5.08605	1.82531e-05	MASS::glm.nb	161.75	0.00020261	0.0357625	0.000219562	162.881	7.34767	5.41517	1.12371e-07	MASS::glm.nb	224.791	2.47216e-06	0.071525	0.000317146	225.527
Proteobacteria_Gammaproteobacteria_Enterobacteriales_Enterobacteriaceae_Kluyvera	4.94402	7.38973e-05	MASS::glm.nb	140.334	0.0004557	0.00301808	2.10978e-05	143.052	7.16039	4.47646	8.28862e-05	MASS::glm.nb	87.9224	0.000547049	0.00603615	6.85679e-05	88.0317
Proteobacteria_Gammaproteobacteria_Pasteurellales	-2.43167	0.00321164	MASS::glm.nb	0.0878897	0.0143833	0.00317623	0.0361546	0.0878513	-3.50879	-2.42477	0.00235382	MASS::glm.nb	0.0884985	0.0104551	0.00346498	0.0391675	0.0884656
Proteobacteria_Gammaproteobacteria_Pasteurellales_Pasteurellaceae	-2.43167	0.00321164	MASS::glm.nb	0.0878897	0.0143833	0.00317623	0.0361546	0.0878513	-3.50879	-2.42477	0.00235382	MASS::glm.nb	0.0884985	0.0104551	0.00346498	0.0391675	0.0884656
Proteobacteria_Gammaproteobacteria_Pasteurellales_Pasteurellaceae_Haemophilus	-2.42932	0.00323948	MASS::glm.nb	0.0880966	0.0143833	0.00317208	0.0360226	0.0880581	-3.5054	-2.42242	0.00237616	MASS::glm.nb	0.0887069	0.0104551	0.00346045	0.0390245	0.0886738

## Sheet: 5
Baseline and follow-up timepoints: Non-relapsed patients compared to the donor
T = FMT group
P = Placebo group
BL: Significant difference between patients who will be in the FMT group and the donor
taxon	P_estimate	T_estimate	P_p	T_p	model	P_estimate_FoldChange	T_estimate_FoldChange	P_p_FDR	T_p_FDR	Mean_D	Mean_P	Mean_T	FoldChange_P	FoldChange_T	nonzero_P_estimate	nonzero_T_estimate	nonzero_P_p	nonzero_T_p	nonzero_model	nonzero_P_estimate_FoldChange	nonzero_T_estimate_FoldChange	nonzero_P_p_FDR	nonzero_T_p_FDR	nonzero_Mean_D	nonzero_Mean_P	nonzero_Mean_T	nonzero_FoldChange_P	nonzero_FoldChange_T
Actinobacteria_Actinobacteria_Actinomycetales	-0.0614103	2.2216	0.949255	0.0181434	MASS::glm.nb	0.940437	9.22205	0.949255	0.0353483	9.37343e-05	8.73602e-05	0.00086487	0.931998	9.22683	0.474304	2.59072	0.549357	0.000456829	MASS::glm.nb	1.60689	13.3394	0.549357	0.00127071	9.37343e-05	0.00014976	0.00124926	1.59771	13.3276
Actinobacteria_Actinobacteria_Actinomycetales_Micrococcaceae	2.95549	5.45611	0.0965544	0.00185244	MASS::glm.nb	19.2112	234.184	0.131454	0.00445373	3.36551e-06	6.29036e-05	0.000770642	18.6907	228.982	NA	NA	NA	NA	NA	NA	NA	NA	NA	2.0193e-05	0.000251615	0.00143119	12.4605	70.8755
Actinobacteria_Actinobacteria_Actinomycetales_Micrococcaceae_Rothia	2.95549	5.45611	0.0965544	0.00185244	MASS::glm.nb	19.2112	234.184	0.131454	0.00445373	3.36551e-06	6.29036e-05	0.000770642	18.6907	228.982	NA	NA	NA	NA	NA	NA	NA	NA	NA	2.0193e-05	0.000251615	0.00143119	12.4605	70.8755
Actinobacteria_Actinobacteria_Coriobacteriales	-2.76977	-3.76131	0.0137689	0.000705396	MASS::glm.nb	0.0626761	0.0232534	0.0262111	0.00181159	0.0594859	0.00372646	0.0013827	0.0626444	0.0232441	-2.48198	-3.49844	0.0112855	0.000269603	MASS::glm.nb	0.0835772	0.0302446	0.0250244	0.00085936	0.0594859	0.00496861	0.0017975	0.0835259	0.0302173
Actinobacteria_Actinobacteria_Coriobacteriales_Coriobacteriaceae	-2.76977	-3.76131	0.0137689	0.000705396	MASS::glm.nb	0.0626761	0.0232534	0.0262111	0.00181159	0.0594859	0.00372646	0.0013827	0.0626444	0.0232441	-2.48198	-3.49844	0.0112855	0.000269603	MASS::glm.nb	0.0835772	0.0302446	0.0250244	0.00085936	0.0594859	0.00496861	0.0017975	0.0835259	0.0302173
Actinobacteria_Actinobacteria_Coriobacteriales_Coriobacteriaceae_Atopobium	-2.23993	-1.88215	3.30234e-08	2.48666e-06	log nlme::gls	0.106466	0.152262	2.07314e-07	1.1708e-05	0.000306382	2.78061e-05	4.42778e-05	0.0907565	0.144518	NA	NA	NA	NA	NA	NA	NA	NA	NA	0.000306382	0.000111224	0.000115122	0.363026	0.375748
Actinobacteria_Actinobacteria_Coriobacteriales_Coriobacteriaceae_Collinsella	-2.61678	-3.6428	0.0359889	0.00311172	MASS::glm.nb	0.0730376	0.0261788	0.0580964	0.0073255	0.050597	0.00369387	0.00132408	0.0730057	0.0261691	-2.21123	-3.27468	0.0380192	0.00165175	MASS::glm.nb	0.109566	0.0378291	0.0745762	0.00352724	0.050597	0.0055408	0.00191255	0.109509	0.0377997
Bacteroidetes	-4.68013	-4.79966	0.000191499	8.10522e-07	log nlme::gls	0.00927782	0.00823255	0.000540985	4.48209e-06	0.164423	0.0993949	0.0241849	0.604506	0.14709	NA	NA	NA	NA	MASS::glm.nb	NA	NA	NA	NA	0.164423	0.0993949	0.0241849	0.604506	0.14709
Bacteroidetes_Bacteroidia	-4.68013	-4.79966	0.000191499	8.10522e-07	log nlme::gls	0.00927782	0.00823255	0.000540985	4.48209e-06	0.164423	0.0993949	0.0241849	0.604506	0.14709	NA	NA	NA	NA	MASS::glm.nb	NA	NA	NA	NA	0.164423	0.0993949	0.0241849	0.604506	0.14709
Bacteroidetes_Bacteroidia_Bacteroidales	-4.68013	-4.79966	0.000191499	8.10522e-07	log nlme::gls	0.00927782	0.00823255	0.000540985	4.48209e-06	0.164423	0.0993949	0.0241849	0.604506	0.14709	NA	NA	NA	NA	MASS::glm.nb	NA	NA	NA	NA	0.164423	0.0993949	0.0241849	0.604506	0.14709
Bacteroidetes_Bacteroidia_Bacteroidales_Bacteroidaceae	-2.85649	-2.83395	0.0143813	0.000601159	log nlme::gls	0.05747	0.0587805	0.0262111	0.0016174	0.0141614	0.0937277	0.024102	6.61851	1.70194	NA	NA	NA	NA	MASS::glm.nb	NA	NA	NA	NA	0.0141614	0.0937277	0.024102	6.61851	1.70194
Bacteroidetes_Bacteroidia_Bacteroidales_Bacteroidaceae_Bacteroides	-2.85649	-2.83395	0.0143813	0.000601159	log nlme::gls	0.05747	0.0587805	0.0262111	0.0016174	0.0141614	0.0937277	0.024102	6.61851	1.70194	NA	NA	NA	NA	MASS::glm.nb	NA	NA	NA	NA	0.0141614	0.0937277	0.024102	6.61851	1.70194
Bacteroidetes_Bacteroidia_Bacteroidales_Prevotellaceae	-7.26638	-7.35113	3.43062e-42	3.3529e-44	MASS::glm.nb	0.000698639	0.000641867	1.9383e-40	1.89439e-42	0.120633	7.93006e-05	7.44235e-05	0.000657373	0.000616944	-6.63215	-7.21677	3.87861e-50	8.18484e-73	MASS::glm.nb	0.00131732	0.000734168	9.89045e-49	2.08714e-71	0.120633	0.000158601	8.7955e-05	0.00131475	0.000729115
Bacteroidetes_Bacteroidia_Bacteroidales_Prevotellaceae_Prevotella	-7.26638	-7.35113	3.43062e-42	3.3529e-44	MASS::glm.nb	0.000698639	0.000641867	1.9383e-40	1.89439e-42	0.120633	7.93006e-05	7.44235e-05	0.000657373	0.000616944	-6.63215	-7.21677	3.87861e-50	8.18484e-73	MASS::glm.nb	0.00131732	0.000734168	9.89045e-49	2.08714e-71	0.120633	0.000158601	8.7955e-05	0.00131475	0.000729115
Bacteroidetes_Bacteroidia_Bacteroidales_Rikenellaceae	-7.32083	-7.38783	9.6144e-22	8.6515e-23	MASS::glm.nb	0.000661612	0.000618737	1.81071e-20	1.95524e-21	0.0059384	3.47959e-06	8.56506e-06	0.000585947	0.00144232	NA	NA	NA	NA	NA	NA	NA	NA	NA	0.0059384	2.08775e-05	5.56729e-05	0.00351568	0.00937507
Bacteroidetes_Bacteroidia_Bacteroidales_Rikenellaceae_Alistipes	-7.32083	-7.38783	9.6144e-22	8.6515e-23	MASS::glm.nb	0.000661612	0.000618737	1.81071e-20	1.95524e-21	0.0059384	3.47959e-06	8.56506e-06	0.000585947	0.00144232	NA	NA	NA	NA	NA	NA	NA	NA	NA	0.0059384	2.08775e-05	5.56729e-05	0.00351568	0.00937507
Firmicutes_Bacilli	3.60535	2.7103	4.43406e-06	0.0004734	MASS::glm.nb	36.7946	15.0337	1.72775e-05	0.00144579	0.00282242	0.103878	0.0424411	36.8045	15.0371	3.60535	2.7103	4.43406e-06	0.0004734	MASS::glm.nb	36.7946	15.0337	2.51263e-05	0.00127071	0.00282242	0.103878	0.0424411	36.8045	15.0371
Firmicutes_Bacilli_Lactobacillales	3.65008	2.75436	3.62795e-06	0.000399287	MASS::glm.nb	38.4777	15.711	1.51836e-05	0.00125332	0.00269821	0.103852	0.0424024	38.489	15.715	3.65008	2.75436	3.62795e-06	0.000399287	MASS::glm.nb	38.4777	15.711	2.31282e-05	0.00119786	0.00269821	0.103852	0.0424024	38.489	15.715
Firmicutes_Bacilli_Lactobacillales_Enterococcaceae	5.99036	5.8882	3.97997e-05	4.362e-05	MASS::glm.nb	399.559	360.754	0.000137843	0.000159002	2.16381e-05	0.00871411	0.00786598	402.721	363.524	NA	NA	NA	NA	NA	NA	NA	NA	NA	6.49143e-05	0.0130712	0.0102258	201.36	157.527
Firmicutes_Bacilli_Lactobacillales_Enterococcaceae_Enterococcus	5.99036	5.8882	3.97997e-05	4.362e-05	MASS::glm.nb	399.559	360.754	0.000137843	0.000159002	2.16381e-05	0.00871411	0.00786598	402.721	363.524	NA	NA	NA	NA	NA	NA	NA	NA	NA	6.49143e-05	0.0130712	0.0102258	201.36	157.527
Firmicutes_Bacilli_Lactobacillales_Streptococcaceae	3.54875	2.44677	3.30192e-05	0.00373577	MASS::glm.nb	34.7699	11.5509	0.000124372	0.00844285	0.00260755	0.0906916	0.0301281	34.7804	11.5542	3.54875	2.44677	3.30192e-05	0.00373577	MASS::glm.nb	34.7699	11.5509	0.000168398	0.00705646	0.00260755	0.0906916	0.0301281	34.7804	11.5542
Firmicutes_Bacilli_Lactobacillales_Streptococcaceae_Lactococcus	1.03968	3.78689	0.295523	8.27696e-05	MASS::glm.nb	2.82832	44.119	0.344269	0.000283423	1.78564e-05	5.48646e-05	0.000807171	3.07254	45.2034	NA	NA	NA	NA	NA	NA	NA	NA	NA	3.57128e-05	7.31528e-05	0.00104932	2.04836	29.3822
Firmicutes_Bacilli_Lactobacillales_Streptococcaceae_Streptococcus	3.55482	2.41713	4.62452e-05	0.00501476	MASS::glm.nb	34.9817	11.2136	0.000149306	0.0108975	0.00258969	0.0906184	0.0290475	34.992	11.2166	3.55482	2.41713	4.62452e-05	0.00501476	MASS::glm.nb	34.9817	11.2136	0.000181423	0.00825008	0.00258969	0.0906184	0.0290475	34.992	11.2166
Firmicutes_Clostridia_Clostridiales_Clostridiaceae_1	2.92876	3.67817	4.14053e-05	1.83066e-07	MASS::glm.nb	18.7044	39.574	0.000137843	1.3801e-06	0.00492563	0.0921188	0.194909	18.7019	39.5705	2.92876	3.67817	4.14053e-05	1.83066e-07	MASS::glm.nb	18.7044	39.574	0.000176269	8.22653e-07	0.00492563	0.0921188	0.194909	18.7019	39.5705
Firmicutes_Clostridia_Clostridiales_Clostridiaceae_1_Clostridium_sensu_stricto	2.92855	3.67816	4.1475e-05	1.832e-07	MASS::glm.nb	18.7005	39.5734	0.000137843	1.3801e-06	0.00492563	0.0920992	0.194907	18.698	39.5699	2.92855	3.67816	4.1475e-05	1.832e-07	MASS::glm.nb	18.7005	39.5734	0.000176269	8.22653e-07	0.00492563	0.0920992	0.194907	18.698	39.5699
Firmicutes_Clostridia_Clostridiales_Lachnospiraceae_Coprococcus	-3.94239	-2.92682	2.81577e-08	8.01434e-05	log nlme::gls	0.0194018	0.053567	1.87166e-07	0.000283006	0.00600337	0.0006281	0.00196221	0.104625	0.326852	NA	NA	NA	NA	MASS::glm.nb	NA	NA	NA	NA	0.00600337	0.00107674	0.00231898	0.179357	0.38628
Firmicutes_Clostridia_Clostridiales_Lachnospiraceae_Eisenbergiella	-3.85351	-3.58181	3.98644e-07	1.09057e-05	log nlme::gls	0.0212051	0.0278253	2.04758e-06	4.40123e-05	0.0257691	0.00256957	0.00626862	0.0997154	0.243262	NA	NA	NA	NA	MASS::glm.nb	NA	NA	NA	NA	0.0257691	0.00280317	0.00626862	0.10878	0.243262
Firmicutes_Clostridia_Clostridiales_Peptostreptococcaceae	1.9335	3.37737	0.0102994	5.60948e-06	MASS::glm.nb	6.91366	29.2935	0.0211606	2.34767e-05	0.00153521	0.0106119	0.0449381	6.91238	29.2716	2.02055	3.37746	0.00515202	1.52046e-06	MASS::glm.nb	7.54245	29.2961	0.012512	5.96488e-06	0.00153521	0.0115767	0.0449381	7.54077	29.2716
Firmicutes_Clostridia_Clostridiales_Peptostreptococcaceae_Asaccharospora	2.1073	3.74848	0.0183212	2.1163e-05	MASS::glm.nb	8.22603	42.4564	0.0328618	8.24626e-05	0.000386175	0.00317219	0.0163739	8.21438	42.4003	NA	NA	NA	NA	MASS::glm.nb	NA	NA	NA	NA	0.000386175	0.00475828	0.0177384	12.3216	45.9337
Firmicutes_Clostridia_Clostridiales_Peptostreptococcaceae_Clostridium_XI	1.63092	3.23572	0.0768149	0.000374848	MASS::glm.nb	5.10856	25.4246	0.111283	0.00121022	0.000943665	0.00482584	0.0239669	5.11394	25.3977	1.81335	3.31611	0.0292336	3.81481e-05	MASS::glm.nb	6.13095	27.5529	0.0596366	0.000138968	0.000943665	0.00579101	0.0259641	6.13673	27.5141
Firmicutes_Clostridia_Clostridiales_Peptostreptococcaceae_Romboutsia	0.896281	0.934232	0.0256403	0.0145096	log nlme::gls	2.45047	2.54526	0.0438994	0.0287646	0	8.79884e-05	6.90205e-05	Inf	Inf	NA	NA	NA	NA	NA	NA	NA	NA	NA	NA	0.000351953	0.000128181	NA	NA
Firmicutes_Clostridia_Clostridiales_Peptostreptococcaceae_Terrisporobacter	4.56245	4.63016	0.00041802	0.00029015	MASS::glm.nb	95.8179	102.53	0.0011521	0.000964323	2.46257e-05	0.00240716	0.00257556	97.7497	104.588	NA	NA	NA	NA	NA	NA	NA	NA	NA	4.92514e-05	0.00412655	0.00372026	83.7855	75.5361
Firmicutes_Clostridia_Clostridiales_Ruminococcaceae	-5.83338	-4.21951	1.29551e-09	2.70116e-06	log nlme::gls	0.00292816	0.0147059	1.33085e-08	1.22092e-05	0.383434	0.0118212	0.0335979	0.0308299	0.0876238	NA	NA	NA	NA	MASS::glm.nb	NA	NA	NA	NA	0.383434	0.0118212	0.0335979	0.0308299	0.0876238
Firmicutes_Clostridia_Clostridiales_Ruminococcaceae_Clostridium_IV	-3.27691	-3.15687	6.29765e-07	2.04415e-06	log nlme::gls	0.0377447	0.0425589	3.09406e-06	1.02458e-05	0.00235794	0.000254765	0.000342589	0.108046	0.145292	NA	NA	NA	NA	MASS::glm.nb	NA	NA	NA	NA	0.00235794	0.000764296	0.000636236	0.324138	0.269828
Firmicutes_Clostridia_Clostridiales_Ruminococcaceae_Faecalibacterium	-7.93302	-6.13226	7.6964e-25	2.49454e-08	log nlme::gls	0.000358703	0.00217166	2.17423e-23	2.34902e-07	0.268775	8.69494e-05	0.0143179	0.000323503	0.0532711	NA	NA	NA	NA	MASS::glm.nb	NA	NA	NA	NA	0.268775	0.000115933	0.0143179	0.000431337	0.0532711
Firmicutes_Clostridia_Clostridiales_Ruminococcaceae_Oscillibacter	-7.26532	-7.15988	5.45654e-35	2.44842e-39	MASS::glm.nb	0.000699379	0.000777146	2.0553e-33	9.22239e-38	0.0111865	6.52374e-06	7.20749e-06	0.000583182	0.000644304	NA	NA	NA	NA	NA	NA	NA	NA	NA	0.0111865	2.6095e-05	2.34243e-05	0.00233273	0.00209399
Firmicutes_Erysipelotrichia	1.21049	2.69132	0.224163	0.00617805	MASS::glm.nb	3.35512	14.7512	0.275331	0.0126931	0.00218416	0.00732537	0.0322089	3.35386	14.7466	1.39268	2.85851	0.10211	0.000639451	MASS::glm.nb	4.02564	17.4356	0.143007	0.00148236	0.00218416	0.00879044	0.0380651	4.02463	17.4278
Firmicutes_Erysipelotrichia_Erysipelotrichales	1.21049	2.69132	0.224163	0.00617805	MASS::glm.nb	3.35512	14.7512	0.275331	0.0126931	0.00218416	0.00732537	0.0322089	3.35386	14.7466	1.39268	2.85851	0.10211	0.000639451	MASS::glm.nb	4.02564	17.4356	0.143007	0.00148236	0.00218416	0.00879044	0.0380651	4.02463	17.4278
Firmicutes_Erysipelotrichia_Erysipelotrichales_Erysipelotrichaceae	1.21049	2.69132	0.224163	0.00617805	MASS::glm.nb	3.35512	14.7512	0.275331	0.0126931	0.00218416	0.00732537	0.0322089	3.35386	14.7466	1.39268	2.85851	0.10211	0.000639451	MASS::glm.nb	4.02564	17.4356	0.143007	0.00148236	0.00218416	0.00879044	0.0380651	4.02463	17.4278
Firmicutes_Erysipelotrichia_Erysipelotrichales_Erysipelotrichaceae_Turicibacter	3.25973	5.96445	0.0792364	0.00114023	MASS::glm.nb	26.0426	389.337	0.113338	0.00286324	1.20715e-05	0.000324129	0.00485967	26.8509	402.575	NA	NA	NA	NA	NA	NA	NA	NA	NA	3.62144e-05	0.000972386	0.0126351	26.8509	348.898
Firmicutes_Negativicutes_Selenomonadales_Acidaminococcaceae_Acidaminococcus	0.99321	0.646719	0.024499	0.0122884	log nlme::gls	2.69989	1.90927	0.0425905	0.0247963	0	0.000186903	1.30781e-05	Inf	Inf	NA	NA	NA	NA	NA	NA	NA	NA	NA	NA	0.000448567	3.4003e-05	NA	NA
Firmicutes_Negativicutes_Selenomonadales_Veillonellaceae_Dialister	-6.10638	-10.0258	4.28771e-06	1.90279e-12	MASS::glm.nb	0.0022286	4.42453e-05	1.72775e-05	2.38906e-11	0.143156	0.000317647	6.5756e-06	0.00221889	4.59332e-05	NA	NA	NA	NA	NA	NA	NA	NA	NA	0.143156	0.00190588	4.27414e-05	0.0133134	0.000298566
Firmicutes_Negativicutes_Selenomonadales_Veillonellaceae_Veillonella	4.39847	5.15048	5.40582e-08	1.1219e-10	MASS::glm.nb	81.3263	172.515	3.21504e-07	1.1525e-09	0.000484452	0.039421	0.083617	81.3724	172.601	4.39847	5.15048	5.40583e-08	1.1219e-10	MASS::glm.nb	81.3263	172.515	3.93853e-07	8.17387e-10	0.000484452	0.039421	0.083617	81.3724	172.601
Proteobacteria	4.31047	3.66429	1.87348e-07	4.72153e-06	log nlme::gls	74.4754	39.0284	1.05852e-06	2.05205e-05	0.00202532	0.31437	0.200302	155.22	98.8987	NA	NA	NA	NA	MASS::glm.nb	NA	NA	NA	NA	0.00202532	0.31437	0.200302	155.22	98.8987
Proteobacteria_Betaproteobacteria	-3.48143	-1.99665	8.27148e-07	0.000539326	MASS::glm.nb	0.0307634	0.135789	3.59491e-06	0.0015236	0.000327809	1.41058e-05	6.19634e-05	0.0430306	0.189023	-2.39155	-1.26293	0.000142599	0.00493939	MASS::glm.nb	0.0914881	0.282823	0.000454533	0.00825008	0.000327809	4.23174e-05	0.000134254	0.129092	0.409549
Proteobacteria_Betaproteobacteria_Burkholderiales	-3.48143	-1.99665	8.27148e-07	0.000539326	MASS::glm.nb	0.0307634	0.135789	3.59491e-06	0.0015236	0.000327809	1.41058e-05	6.19634e-05	0.0430306	0.189023	-2.39155	-1.26293	0.000142599	0.00493939	MASS::glm.nb	0.0914881	0.282823	0.000454533	0.00825008	0.000327809	4.23174e-05	0.000134254	0.129092	0.409549
Proteobacteria_Betaproteobacteria_Burkholderiales_Sutterellaceae	-3.48143	-1.99665	8.27148e-07	0.000539326	MASS::glm.nb	0.0307634	0.135789	3.59491e-06	0.0015236	0.000327809	1.41058e-05	6.19634e-05	0.0430306	0.189023	-2.39155	-1.26293	0.000142599	0.00493939	MASS::glm.nb	0.0914881	0.282823	0.000454533	0.00825008	0.000327809	4.23174e-05	0.000134254	0.129092	0.409549
Proteobacteria_Betaproteobacteria_Burkholderiales_Sutterellaceae_Parasutterella	-3.79888	-2.29204	0.000186149	2.08543e-06	glm	0.0223958	0.101061	0.000540985	1.02458e-05	9.54111e-05	1.61009e-06	1.92943e-05	0.0168753	0.202223	NA	NA	NA	NA	NA	NA	NA	NA	NA	9.54111e-05	1.93211e-05	8.36088e-05	0.202503	0.876301
Proteobacteria_Betaproteobacteria_Burkholderiales_Sutterellaceae_Sutterella	-3.31588	-1.99471	7.27804e-05	0.00489276	MASS::glm.nb	0.0363022	0.136053	0.00022845	0.0108408	0.000227497	1.24957e-05	4.2669e-05	0.0549269	0.187558	NA	NA	NA	NA	NA	NA	NA	NA	NA	0.000227497	4.99829e-05	0.000138674	0.219708	0.609565
Proteobacteria_Gammaproteobacteria	5.74781	5.29697	5.2694e-19	9.23688e-17	MASS::glm.nb	313.503	199.731	8.50631e-18	1.73961e-15	0.00101142	0.314287	0.20023	310.74	197.97	5.83734	5.2995	4.9567e-24	3.8731e-21	MASS::glm.nb	342.865	200.237	8.4264e-23	6.58427e-20	0.00101142	0.342859	0.20023	338.989	197.97
Proteobacteria_Gammaproteobacteria_Enterobacteriales	6.0262	5.35458	2.65135e-17	2.6305e-14	MASS::glm.nb	414.138	211.574	3.32892e-16	3.71558e-13	0.000754431	0.309685	0.158208	410.488	209.705	6.11513	5.35652	9.32663e-21	3.9868e-17	MASS::glm.nb	452.656	211.985	9.51317e-20	4.06653e-16	0.000754431	0.337839	0.158208	447.805	209.705
Proteobacteria_Gammaproteobacteria_Enterobacteriales_Enterobacteriaceae	6.0262	5.35458	2.65135e-17	2.6305e-14	MASS::glm.nb	414.138	211.574	3.32892e-16	3.71558e-13	0.000754431	0.309685	0.158208	410.488	209.705	6.11513	5.35652	9.32663e-21	3.9868e-17	MASS::glm.nb	452.656	211.985	9.51317e-20	4.06653e-16	0.000754431	0.337839	0.158208	447.805	209.705
Proteobacteria_Gammaproteobacteria_Enterobacteriales_Enterobacteriaceae_Escherichia.Shigella	6.02115	5.18983	1.13447e-14	1.54999e-11	MASS::glm.nb	412.05	179.439	1.28196e-13	1.75149e-10	0.000712443	0.291134	0.12678	408.641	177.951	6.10959	5.19127	5.99165e-17	2.72756e-13	MASS::glm.nb	450.152	179.698	5.0929e-16	2.31843e-12	0.000712443	0.3176	0.12678	445.79	177.951
Proteobacteria_Gammaproteobacteria_Enterobacteriales_Enterobacteriaceae_Klebsiella	6.22583	6.37053	3.39387e-07	1.28269e-07	MASS::glm.nb	505.641	584.365	1.82623e-06	1.11496e-06	7.26089e-06	0.0140497	0.0162428	1934.99	2237.02	NA	NA	NA	NA	NA	NA	NA	NA	NA	2.17827e-05	0.0240852	0.0263945	1105.71	1211.72
Proteobacteria_Gammaproteobacteria_Enterobacteriales_Enterobacteriaceae_Kluyvera	2.46528	5.00657	0.15433	0.00334819	MASS::glm.nb	11.7668	149.391	0.198174	0.00772134	1.53919e-05	0.000185377	0.00235523	12.0438	153.017	NA	NA	NA	NA	NA	NA	NA	NA	NA	4.61757e-05	0.000741509	0.00437399	16.0584	94.7249
Proteobacteria_Gammaproteobacteria_Pasteurellales	2.89838	4.84096	0.00356439	8.15929e-07	MASS::glm.nb	18.1448	126.591	0.00882372	4.48209e-06	0.000256985	0.00457469	0.0319372	17.8014	124.276	3.08242	4.84308	0.00152079	1.89134e-07	MASS::glm.nb	21.811	126.86	0.0041127	8.22653e-07	0.000256985	0.00548963	0.0319372	21.3617	124.276
Proteobacteria_Gammaproteobacteria_Pasteurellales_Pasteurellaceae	2.89838	4.84096	0.00356439	8.15929e-07	MASS::glm.nb	18.1448	126.591	0.00882372	4.48209e-06	0.000256985	0.00457469	0.0319372	17.8014	124.276	3.08242	4.84308	0.00152079	1.89134e-07	MASS::glm.nb	21.811	126.86	0.0041127	8.22653e-07	0.000256985	0.00548963	0.0319372	21.3617	124.276
Proteobacteria_Gammaproteobacteria_Pasteurellales_Pasteurellaceae_Haemophilus	2.89558	4.83586	0.00358891	8.32954e-07	MASS::glm.nb	18.0939	125.947	0.00882372	4.48209e-06	0.000256985	0.00456182	0.0317746	17.7513	123.644	3.07961	4.83799	0.00153218	1.93565e-07	MASS::glm.nb	21.7499	126.215	0.0041127	8.22653e-07	0.000256985	0.00547418	0.0317746	21.3015	123.644
4wk: Taxa with a significant difference between placebo group and donor, but not with FMT group and donor
taxon	P_estimate	T_estimate	P_p	T_p	model	P_estimate_FoldChange	T_estimate_FoldChange	P_p_FDR	T_p_FDR	Mean_D	Mean_P	Mean_T	FoldChange_P	FoldChange_T	nonzero_P_estimate	nonzero_T_estimate	nonzero_P_p	nonzero_T_p	nonzero_model	nonzero_P_estimate_FoldChange	nonzero_T_estimate_FoldChange	nonzero_P_p_FDR	nonzero_T_p_FDR	nonzero_Mean_D	nonzero_Mean_P	nonzero_Mean_T	nonzero_FoldChange_P	nonzero_FoldChange_T
Bacteroidetes_Bacteroidia_Bacteroidales_Prevotellaceae	-7.18164	-2.52497	1.05467e-12	0.0951729	log nlme::gls	0.000760422	0.0800607	1.09862e-11	0.153363	0.141367	5.83079e-05	0.184743	0.000412457	1.30683	-7.24177	-2.61541	0.00140803	0.236962	log nlme::gls	NA	NA	0.00375473	0.291646	0.141367	7.77439e-05	0.184743	0.000549943	1.30683
Bacteroidetes_Bacteroidia_Bacteroidales_Prevotellaceae_Prevotella	-7.18164	-2.52497	1.05467e-12	0.0951729	log nlme::gls	0.000760422	0.0800607	1.09862e-11	0.153363	0.141367	5.83079e-05	0.184743	0.000412457	1.30683	-7.24177	-2.61541	0.00140803	0.236962	log nlme::gls	NA	NA	0.00375473	0.291646	0.141367	7.77439e-05	0.184743	0.000549943	1.30683
Firmicutes_Negativicutes_Selenomonadales_Veillonellaceae_Megasphaera	6.32491	0.102013	1.45004e-09	0.931326	MASS::glm.nb	558.31	1.1074	9.06278e-09	0.938837	2.60938e-05	0.0262874	2.85611e-05	1007.42	1.09455	NA	NA	NA	NA	NA	NA	NA	NA	NA	5.21876e-05	0.0450641	4.99819e-05	863.501	0.957735
Firmicutes_Clostridia_Clostridiales_Lachnospiraceae_Eisenbergiella	-4.59096	-0.238092	1.25077e-08	0.621246	log nlme::gls	0.0101432	0.78813	6.79766e-08	0.698188	0.0257691	0.00107719	0.0375286	0.0418016	1.45634	-4.57421	-0.239591	6.33585e-08	0.620169	log nlme::gls	NA	NA	3.37912e-07	0.690324	0.0257691	0.00117511	0.0375286	0.0456018	1.45634
Firmicutes_Clostridia_Clostridiales_Peptostreptococcaceae_Romboutsia	2.12899	1.66226	0.000231932	0.0630575	log nlme::gls	8.40639	5.27119	0.000655411	0.112603	0	0.00043495	0.000953066	Inf	Inf	NA	NA	NA	NA	NA	NA	NA	NA	NA	NA	0.000579933	0.00166786	NA	NA
Firmicutes_Clostridia_Clostridiales_Ruminococcaceae_Faecalibacterium	-3.26612	-1.29181	0.000235948	0.191143	MASS::glm.nb	0.0381544	0.274772	0.000655411	0.268459	0.268775	0.0102533	0.0738504	0.0381485	0.274767	-3.26612	-1.29181	0.000235948	0.191143	MASS::glm.nb	0.0381544	0.274772	0.000838927	0.244663	0.268775	0.0102533	0.0738504	0.0381485	0.274767
Fusobacteria	4.01838	-0.291838	0.000550754	0.82908	MASS::glm.nb	55.6107	0.74689	0.00137688	0.863625	2.27983e-05	0.00129525	1.92066e-05	56.8136	0.842456	NA	NA	NA	NA	NA	NA	NA	NA	NA	4.55967e-05	0.00194288	4.48154e-05	42.6102	0.982865
Fusobacteria_Fusobacteriia	4.01838	-0.291838	0.000550754	0.82908	MASS::glm.nb	55.6107	0.74689	0.00137688	0.863625	2.27983e-05	0.00129525	1.92066e-05	56.8136	0.842456	NA	NA	NA	NA	NA	NA	NA	NA	NA	4.55967e-05	0.00194288	4.48154e-05	42.6102	0.982865
Fusobacteria_Fusobacteriia_Fusobacteriales	4.01838	-0.291838	0.000550754	0.82908	MASS::glm.nb	55.6107	0.74689	0.00137688	0.863625	2.27983e-05	0.00129525	1.92066e-05	56.8136	0.842456	NA	NA	NA	NA	NA	NA	NA	NA	NA	4.55967e-05	0.00194288	4.48154e-05	42.6102	0.982865
Fusobacteria_Fusobacteriia_Fusobacteriales_Fusobacteriaceae	4.01838	-0.291838	0.000550754	0.82908	MASS::glm.nb	55.6107	0.74689	0.00137688	0.863625	2.27983e-05	0.00129525	1.92066e-05	56.8136	0.842456	NA	NA	NA	NA	NA	NA	NA	NA	NA	4.55967e-05	0.00194288	4.48154e-05	42.6102	0.982865
Fusobacteria_Fusobacteriia_Fusobacteriales_Fusobacteriaceae_Fusobacterium	4.17301	-0.130289	0.000631534	0.926454	MASS::glm.nb	64.9108	0.877842	0.00154788	0.938837	1.94328e-05	0.00129525	1.92066e-05	66.6529	0.988358	NA	NA	NA	NA	NA	NA	NA	NA	NA	5.82985e-05	0.00194288	4.48154e-05	33.3265	0.768723
Firmicutes_Clostridia_Clostridiales_Peptostreptococcaceae_Clostridium_XI	2.86923	2.28209	0.00215428	0.0282508	MASS::glm.nb	17.6234	9.7971	0.0048961	0.0551774	0.000943665	0.0166098	0.00923134	17.6014	9.78243	2.86956	2.61892	0.000552327	0.00918987	MASS::glm.nb	17.6293	13.7209	0.00186047	0.0210429	0.000943665	0.0166098	0.0129239	17.6014	13.6954
Firmicutes_Bacilli_Lactobacillales_Lactobacillaceae	3.01752	1.47747	0.00497031	0.215082	MASS::glm.nb	20.4406	4.38183	0.0110944	0.295443	2.01046e-05	0.000342819	7.90334e-05	17.0518	3.93111	NA	NA	NA	NA	NA	NA	NA	NA	NA	6.03138e-05	0.000514229	0.000184411	8.52589	3.05753
Firmicutes_Clostridia_Clostridiales_Ruminococcaceae_Acetivibrio	-2.02742	0.477417	0.0051847	0.545405	MASS::glm.nb	0.131675	1.6119	0.01137	0.619778	0.000732115	9.60755e-05	0.00117852	0.13123	1.60975	NA	NA	NA	NA	MASS::glm.nb	NA	NA	NA	NA	0.000732115	0.000230581	0.00137494	0.314952	1.87804
Firmicutes_Clostridia	-0.267531	-0.142203	0.00663054	0.143462	nlme::gls	0.557905	0.76501	0.0140478	0.214409	0.605123	0.337585	0.462917	0.557878	0.764996	-0.267538	-0.142206	0.00662899	0.143431	nlme::gls	0.557878	0.764996	0.015152	0.195311	0.605123	0.337585	0.462917	0.557878	0.764996
Firmicutes_Clostridia_Clostridiales	-0.267531	-0.142203	0.00663054	0.143462	nlme::gls	0.557905	0.76501	0.0140478	0.214409	0.605123	0.337585	0.462917	0.557878	0.764996	-0.267538	-0.142206	0.00662899	0.143431	nlme::gls	0.557878	0.764996	0.015152	0.195311	0.605123	0.337585	0.462917	0.557878	0.764996
Firmicutes_Bacilli_Lactobacillales_Lactobacillaceae_Lactobacillus	2.94947	1.47392	0.00721682	0.226199	MASS::glm.nb	19.0958	4.36632	0.0148328	0.304031	2.01046e-05	0.000322413	7.90334e-05	16.0368	3.93111	NA	NA	NA	NA	NA	NA	NA	NA	NA	6.03138e-05	0.00048362	0.000184411	8.01841	3.05753
Firmicutes_Bacilli_Bacillales_BacillalesincertaesedisXI	1.01112	0.859342	0.0105289	0.0684374	log nlme::gls	2.74868	2.36161	0.0208907	0.118815	0	6.44073e-05	5.36847e-05	Inf	Inf	NA	NA	NA	NA	NA	NA	NA	NA	NA	NA	0.000154578	7.51585e-05	NA	NA
Firmicutes_Bacilli_Bacillales_BacillalesincertaesedisXI_Gemella	1.01112	0.859342	0.0105289	0.0684374	log nlme::gls	2.74868	2.36161	0.0208907	0.118815	0	6.44073e-05	5.36847e-05	Inf	Inf	NA	NA	NA	NA	NA	NA	NA	NA	NA	NA	0.000154578	7.51585e-05	NA	NA
Bacteroidetes_Bacteroidia_Bacteroidales_Bacteroidaceae	-2.6911	-2.76314	0.0130367	0.0309157	log nlme::gls	0.0678065	0.0630932	0.0247461	0.0577041	0.0141614	0.0644349	0.0600943	4.55002	4.24351	NA	NA	NA	NA	MASS::glm.nb	NA	NA	NA	NA	0.0141614	0.0644349	0.0600943	4.55002	4.24351
Bacteroidetes_Bacteroidia_Bacteroidales_Bacteroidaceae_Bacteroides	-2.6911	-2.76314	0.0130367	0.0309157	log nlme::gls	0.0678065	0.0630932	0.0247461	0.0577041	0.0141614	0.0644349	0.0600943	4.55002	4.24351	NA	NA	NA	NA	MASS::glm.nb	NA	NA	NA	NA	0.0141614	0.0644349	0.0600943	4.55002	4.24351
Firmicutes_Bacilli_Lactobacillales_Enterococcaceae	2.85804	1.2009	0.0132639	0.350168	MASS::glm.nb	17.4273	3.32309	0.0247461	0.424961	2.16381e-05	0.000381833	7.34771e-05	17.6463	3.39573	NA	NA	NA	NA	NA	NA	NA	NA	NA	6.49143e-05	0.000654572	0.000128585	10.0836	1.98084
Firmicutes_Bacilli_Lactobacillales_Enterococcaceae_Enterococcus	2.85804	1.2009	0.0132639	0.350168	MASS::glm.nb	17.4273	3.32309	0.0247461	0.424961	2.16381e-05	0.000381833	7.34771e-05	17.6463	3.39573	NA	NA	NA	NA	NA	NA	NA	NA	NA	6.49143e-05	0.000654572	0.000128585	10.0836	1.98084
Firmicutes_Clostridia_Clostridiales_Lachnospiraceae_Butyrivibrio	-1.74459	-1.42103	0.0229276	0.093229	MASS::glm.nb	0.174717	0.241466	0.0409421	0.153363	0.000271464	4.58201e-05	6.02302e-05	0.168789	0.221872	NA	NA	NA	NA	NA	NA	NA	NA	NA	0.000271464	0.00018328	0.000105403	0.675156	0.388276
12wk: Taxa with a significant difference between placebo group and donor, but not with FMT group and donor
taxon	P_estimate	T_estimate	P_p	T_p	model	P_estimate_FoldChange	T_estimate_FoldChange	P_p_FDR	T_p_FDR	Mean_D	Mean_P	Mean_T	FoldChange_P	FoldChange_T	nonzero_P_estimate	nonzero_T_estimate	nonzero_P_p	nonzero_T_p	nonzero_model	nonzero_P_estimate_FoldChange	nonzero_T_estimate_FoldChange	nonzero_P_p_FDR	nonzero_T_p_FDR	nonzero_Mean_D	nonzero_Mean_P	nonzero_Mean_T	nonzero_FoldChange_P	nonzero_FoldChange_T
Bacteroidetes_Bacteroidia_Bacteroidales_Prevotellaceae	-7.72921	0.525689	2.57183e-35	0.496932	MASS::glm.nb	0.00043979	1.69162	1.10589e-33	0.603867	0.141367	6.30151e-05	0.239143	0.000445755	1.69165	-7.49733	0.525687	9.04406e-35	0.472684	MASS::glm.nb	0.000554562	1.69162	2.4419e-33	0.593603	0.141367	8.10194e-05	0.239143	0.000573113	1.69165
Bacteroidetes_Bacteroidia_Bacteroidales_Prevotellaceae_Prevotella	-7.72921	0.525689	2.57183e-35	0.496932	MASS::glm.nb	0.00043979	1.69162	1.10589e-33	0.603867	0.141367	6.30151e-05	0.239143	0.000445755	1.69165	-7.49733	0.525687	9.04406e-35	0.472684	MASS::glm.nb	0.000554562	1.69162	2.4419e-33	0.593603	0.141367	8.10194e-05	0.239143	0.000573113	1.69165
Firmicutes_Clostridia_Clostridiales_Eubacteriaceae	-7.03783	-1.47639	1.10918e-22	0.0402903	MASS::glm.nb	0.000878033	0.22846	2.38473e-21	0.0999509	0.00741399	1.06553e-05	0.00169503	0.0014372	0.228626	NA	NA	NA	NA	MASS::glm.nb	NA	NA	NA	NA	0.00741399	3.83593e-05	0.00211879	0.0051739	0.285782
Firmicutes_Clostridia_Clostridiales_Eubacteriaceae_Eubacterium	-7.03783	-1.47639	1.10918e-22	0.0402903	MASS::glm.nb	0.000878033	0.22846	2.38473e-21	0.0999509	0.00741399	1.06553e-05	0.00169503	0.0014372	0.228626	NA	NA	NA	NA	MASS::glm.nb	NA	NA	NA	NA	0.00741399	3.83593e-05	0.00211879	0.0051739	0.285782
Firmicutes_Clostridia_Clostridiales_Ruminococcaceae_Faecalibacterium	-6.25596	-2.56574	3.5108e-11	0.10648	log nlme::gls	0.00191898	0.0768623	2.38365e-10	0.214625	0.268775	0.0164939	0.0988126	0.0613671	0.367641	NA	NA	NA	NA	MASS::glm.nb	NA	NA	NA	NA	0.268775	0.0174641	0.0988126	0.0649769	0.367641
Firmicutes_Clostridia_Clostridiales_Ruminococcaceae	-4.95247	-2.77551	2.19462e-10	0.0664164	log nlme::gls	0.00706596	0.062318	1.41553e-09	0.140454	0.383434	0.0224117	0.106218	0.0584501	0.277019	NA	NA	NA	NA	MASS::glm.nb	NA	NA	NA	NA	0.383434	0.0224117	0.106218	0.0584501	0.277019
Proteobacteria_Gammaproteobacteria_Enterobacteriales_Enterobacteriaceae_Kluyvera	6.54006	1.45831	1.41407e-09	0.289201	MASS::glm.nb	692.33	4.29868	5.88435e-09	0.47224	1.53919e-05	0.0250145	0.000132687	1625.17	8.62059	NA	NA	NA	NA	NA	NA	NA	NA	NA	4.61757e-05	0.050029	0.000132687	1083.45	2.87353
Firmicutes_Negativicutes_Selenomonadales_Veillonellaceae_Megasphaera	5.23675	-0.247855	2.95401e-07	0.853234	MASS::glm.nb	188.057	0.780473	1.15475e-06	0.940746	2.60938e-05	0.00882692	1.47878e-05	338.276	0.566717	NA	NA	NA	NA	NA	NA	NA	NA	NA	5.21876e-05	0.0198606	7.3939e-05	380.561	1.41679
Proteobacteria_Gammaproteobacteria_Enterobacteriales_Enterobacteriaceae_Klebsiella	5.7435	0.709329	3.09251e-05	0.688982	MASS::glm.nb	312.155	2.03263	0.000113981	0.779637	7.26089e-06	0.00244625	1.55827e-05	336.907	2.14611	NA	NA	NA	NA	NA	NA	NA	NA	NA	2.17827e-05	0.00400295	3.89567e-05	183.768	1.78843
Firmicutes_Clostridia_Clostridiales_Lachnospiraceae_Butyrivibrio	-1.75164	-1.10616	9.76119e-05	0.074112	log nlme::gls	0.173489	0.330825	0.000315142	0.154201	0.000271464	5.0406e-05	0.000103609	0.185682	0.381667	-0.412291	-0.725476	0.30116	0.0860166	MASS::glm.nb	0.662131	0.484094	0.427964	0.221185	0.000271464	0.000181462	0.000129511	0.668457	0.477084
Firmicutes_Clostridia_Clostridiales_Lachnospiraceae_Robinsoniella	-1.61799	-0.978326	0.000104406	0.171704	log nlme::gls	0.198297	0.37594	0.000328497	0.325732	0.000293357	0.000109379	0.000262976	0.372854	0.896437	NA	NA	NA	NA	MASS::glm.nb	NA	NA	NA	NA	0.000293357	0.000246104	0.00032872	0.838921	1.12055
Bacteroidetes	-3.84315	-1.5617	0.000124363	0.420968	log nlme::gls	0.0214261	0.209779	0.000364609	0.58366	0.164423	0.0708048	0.326891	0.430625	1.98811	-3.7145	-1.60721	0.00478577	0.257333	log nlme::gls	NA	NA	0.0112361	0.414733	0.164423	0.0749697	0.326891	0.455956	1.98811
Bacteroidetes_Bacteroidia	-3.84315	-1.5617	0.000124363	0.420968	log nlme::gls	0.0214261	0.209779	0.000364609	0.58366	0.164423	0.0708048	0.326891	0.430625	1.98811	-3.7145	-1.60721	0.00478577	0.257333	log nlme::gls	NA	NA	0.0112361	0.414733	0.164423	0.0749697	0.326891	0.455956	1.98811
Bacteroidetes_Bacteroidia_Bacteroidales	-3.84315	-1.5617	0.000124363	0.420968	log nlme::gls	0.0214261	0.209779	0.000364609	0.58366	0.164423	0.0708048	0.326891	0.430625	1.98811	-3.7145	-1.60721	0.00478577	0.257333	log nlme::gls	NA	NA	0.0112361	0.414733	0.164423	0.0749697	0.326891	0.455956	1.98811
Firmicutes_Clostridia_Clostridiales_Peptostreptococcaceae_Romboutsia	1.27602	1.26376	0.000264913	0.0306932	log nlme::gls	3.58234	3.53871	0.000759418	0.0824881	0	8.06145e-05	8.66065e-05	Inf	Inf	NA	NA	NA	NA	NA	NA	NA	NA	NA	NA	0.000145106	0.000144344	NA	NA
Firmicutes_Negativicutes_Selenomonadales_Acidaminococcaceae	4.14804	1.53905	0.000418544	0.294053	MASS::glm.nb	63.3098	4.66015	0.00112484	0.474161	9.1363e-06	0.000582532	4.31163e-05	63.7602	4.71924	NA	NA	NA	NA	NA	NA	NA	NA	NA	2.74089e-05	0.000873799	7.18606e-05	31.8801	2.6218
Firmicutes_Bacilli_Lactobacillales_Streptococcaceae_Lactococcus	4.03188	-0.023146	0.000471672	0.987878	MASS::glm.nb	56.3667	0.97712	0.00124175	0.999042	1.78564e-05	0.00102065	1.70458e-05	57.159	0.954604	NA	NA	NA	NA	NA	NA	NA	NA	NA	3.57128e-05	0.00167016	2.84096e-05	46.7664	0.795503
Firmicutes_Clostridia_Clostridiales_Clostridiaceae_1	2.1049	1.33373	0.00109243	0.314927	log nlme::gls	8.20627	3.79518	0.00270377	0.477948	0.00492563	0.1103	0.104661	22.393	21.2482	NA	NA	NA	NA	MASS::glm.nb	NA	NA	NA	NA	0.00492563	0.1103	0.104661	22.393	21.2482
Firmicutes_Clostridia_Clostridiales_Clostridiaceae_1_Clostridium_sensu_stricto	2.10316	1.33373	0.00111085	0.314927	log nlme::gls	8.19205	3.79518	0.00270377	0.477948	0.00492563	0.110296	0.104661	22.3923	21.2482	NA	NA	NA	NA	MASS::glm.nb	NA	NA	NA	NA	0.00492563	0.110296	0.104661	22.3923	21.2482
Candidatus_Saccharibacteria	-1.67691	-0.500245	0.00376711	0.470548	MASS::glm.nb	0.186951	0.606382	0.00805054	0.58366	0.000101218	2.05347e-05	5.99437e-05	0.202876	0.592224	NA	NA	NA	NA	NA	NA	NA	NA	NA	0.000101218	5.28035e-05	0.000149859	0.521681	1.48056
Candidatus_Saccharibacteria_NA	-1.67691	-0.500245	0.00376711	0.470548	MASS::glm.nb	0.186951	0.606382	0.00805054	0.58366	0.000101218	2.05347e-05	5.99437e-05	0.202876	0.592224	NA	NA	NA	NA	NA	NA	NA	NA	NA	0.000101218	5.28035e-05	0.000149859	0.521681	1.48056
Candidatus_Saccharibacteria_NA_NA	-1.67691	-0.500245	0.00376711	0.470548	MASS::glm.nb	0.186951	0.606382	0.00805054	0.58366	0.000101218	2.05347e-05	5.99437e-05	0.202876	0.592224	NA	NA	NA	NA	NA	NA	NA	NA	NA	0.000101218	5.28035e-05	0.000149859	0.521681	1.48056
Candidatus_Saccharibacteria_NA_NA_NA	-1.67691	-0.500245	0.00376711	0.470548	MASS::glm.nb	0.186951	0.606382	0.00805054	0.58366	0.000101218	2.05347e-05	5.99437e-05	0.202876	0.592224	NA	NA	NA	NA	NA	NA	NA	NA	NA	0.000101218	5.28035e-05	0.000149859	0.521681	1.48056
Candidatus_Saccharibacteria_NA_NA_NA_Saccharibacteria_generaincertaesedis	-1.67691	-0.500245	0.00376711	0.470548	MASS::glm.nb	0.186951	0.606382	0.00805054	0.58366	0.000101218	2.05347e-05	5.99437e-05	0.202876	0.592224	NA	NA	NA	NA	NA	NA	NA	NA	NA	0.000101218	5.28035e-05	0.000149859	0.521681	1.48056
Firmicutes_Erysipelotrichia	2.28663	1.04269	0.00393166	0.305894	MASS::glm.nb	9.84175	2.83684	0.00805054	0.475426	0.00218416	0.0214838	0.00619395	9.83616	2.83585	2.34386	1.04274	0.00181735	0.276489	MASS::glm.nb	10.4214	2.83697	0.00516511	0.414733	0.00218416	0.0227475	0.00619395	10.4148	2.83585
Firmicutes_Erysipelotrichia_Erysipelotrichales	2.28663	1.04269	0.00393166	0.305894	MASS::glm.nb	9.84175	2.83684	0.00805054	0.475426	0.00218416	0.0214838	0.00619395	9.83616	2.83585	2.34386	1.04274	0.00181735	0.276489	MASS::glm.nb	10.4214	2.83697	0.00516511	0.414733	0.00218416	0.0227475	0.00619395	10.4148	2.83585
Firmicutes_Erysipelotrichia_Erysipelotrichales_Erysipelotrichaceae	2.28663	1.04269	0.00393166	0.305894	MASS::glm.nb	9.84175	2.83684	0.00805054	0.475426	0.00218416	0.0214838	0.00619395	9.83616	2.83585	2.34386	1.04274	0.00181735	0.276489	MASS::glm.nb	10.4214	2.83697	0.00516511	0.414733	0.00218416	0.0227475	0.00619395	10.4148	2.83585
Firmicutes_Erysipelotrichia_Erysipelotrichales_Erysipelotrichaceae_Clostridium_XVIII	2.28648	0.0912999	0.00385492	0.928445	MASS::glm.nb	9.84021	1.0956	0.00805054	0.988423	0.00217209	0.0213614	0.00237929	9.83448	1.09539	2.34371	0.091324	0.00177119	0.923928	MASS::glm.nb	10.4198	1.09562	0.00516511	0.957775	0.00217209	0.0226179	0.00237929	10.413	1.09539
Firmicutes_Bacilli_Lactobacillales_Enterococcaceae	3.24701	2.96075	0.00437075	0.0385098	MASS::glm.nb	25.7134	19.3125	0.00861825	0.0993552	2.16381e-05	0.000562005	0.000423637	25.973	19.5783	NA	NA	NA	NA	NA	NA	NA	NA	NA	6.49143e-05	0.000843008	0.00105909	12.9865	16.3152
Firmicutes_Bacilli_Lactobacillales_Enterococcaceae_Enterococcus	3.24701	2.96075	0.00437075	0.0385098	MASS::glm.nb	25.7134	19.3125	0.00861825	0.0993552	2.16381e-05	0.000562005	0.000423637	25.973	19.5783	NA	NA	NA	NA	NA	NA	NA	NA	NA	6.49143e-05	0.000843008	0.00105909	12.9865	16.3152
Proteobacteria_Gammaproteobacteria_Enterobacteriales_Enterobacteriaceae_Shimwellia	4.71053	0.79987	0.00440934	0.705694	MASS::glm.nb	111.111	2.22525	0.00861825	0.791604	4.85561e-06	0.000580285	1.24289e-05	119.508	2.5597	NA	NA	NA	NA	NA	NA	NA	NA	NA	1.45668e-05	0.00149216	6.21446e-05	102.435	4.26617
Proteobacteria_Gammaproteobacteria_Enterobacteriales_Enterobacteriaceae_Erwinia	1.23375	0.0177395	0.0106675	0.956975	log nlme::gls	3.43407	1.0179	0.0191127	0.988423	7.64701e-06	0.000205131	0	26.825	0	NA	NA	NA	NA	NA	NA	NA	NA	NA	4.58821e-05	0.000410262	NA	8.94167	NA
Fusobacteria	3.63085	-1.58818	0.0130022	0.446515	MASS::glm.nb	37.7449	0.204298	0.0220696	0.58366	2.27983e-05	0.000879836	4.92927e-06	38.5921	0.216212	NA	NA	NA	NA	NA	NA	NA	NA	NA	4.55967e-05	0.00197963	2.46463e-05	43.4161	0.540529
Fusobacteria_Fusobacteriia	3.63085	-1.58818	0.0130022	0.446515	MASS::glm.nb	37.7449	0.204298	0.0220696	0.58366	2.27983e-05	0.000879836	4.92927e-06	38.5921	0.216212	NA	NA	NA	NA	NA	NA	NA	NA	NA	4.55967e-05	0.00197963	2.46463e-05	43.4161	0.540529
Fusobacteria_Fusobacteriia_Fusobacteriales	3.63085	-1.58818	0.0130022	0.446515	MASS::glm.nb	37.7449	0.204298	0.0220696	0.58366	2.27983e-05	0.000879836	4.92927e-06	38.5921	0.216212	NA	NA	NA	NA	NA	NA	NA	NA	NA	4.55967e-05	0.00197963	2.46463e-05	43.4161	0.540529
Fusobacteria_Fusobacteriia_Fusobacteriales_Fusobacteriaceae	3.63085	-1.58818	0.0130022	0.446515	MASS::glm.nb	37.7449	0.204298	0.0220696	0.58366	2.27983e-05	0.000879836	4.92927e-06	38.5921	0.216212	NA	NA	NA	NA	NA	NA	NA	NA	NA	4.55967e-05	0.00197963	2.46463e-05	43.4161	0.540529
Fusobacteria_Fusobacteriia_Fusobacteriales_Fusobacteriaceae_Fusobacterium	3.78696	-1.42755	0.0145841	0.51356	MASS::glm.nb	44.1221	0.239896	0.0244331	0.607791	1.94328e-05	0.000878409	4.92927e-06	45.2023	0.253657	NA	NA	NA	NA	NA	NA	NA	NA	NA	5.82985e-05	0.00197642	2.46463e-05	33.9017	0.422761
Firmicutes_Clostridia_Clostridiales_Peptostreptococcaceae_Terrisporobacter	2.47745	1.12638	0.0154235	0.385875	MASS::glm.nb	11.9109	3.08447	0.0255081	0.565657	2.46257e-05	0.00030667	7.65498e-05	12.4532	3.10853	NA	NA	NA	NA	NA	NA	NA	NA	NA	4.92514e-05	0.000501823	0.000127583	10.189	2.59045
Actinobacteria_Actinobacteria_Coriobacteriales	-2.3846	-1.82466	0.0214795	0.170746	MASS::glm.nb	0.0921255	0.161273	0.0346357	0.325732	0.0608019	0.00559896	0.00980595	0.0920854	0.161277	-2.13346	-1.60157	0.017218	0.176449	MASS::glm.nb	0.118427	0.20158	0.0332062	0.396492	0.0608019	0.00719867	0.0122574	0.118396	0.201596
Actinobacteria_Actinobacteria_Coriobacteriales_Coriobacteriaceae	-2.3846	-1.82466	0.0214795	0.170746	MASS::glm.nb	0.0921255	0.161273	0.0346357	0.325732	0.0608019	0.00559896	0.00980595	0.0920854	0.161277	-2.13346	-1.60157	0.017218	0.176449	MASS::glm.nb	0.118427	0.20158	0.0332062	0.396492	0.0608019	0.00719867	0.0122574	0.118396	0.201596
Firmicutes_Clostridia_Clostridiales_Lachnospiraceae_Eisenbergiella	-1.61639	-0.829783	0.024119	0.367356	MASS::glm.nb	0.198614	0.436144	0.0384118	0.544701	0.0257691	0.00511565	0.0112394	0.198519	0.436158	-1.61639	-0.829783	0.024119	0.367356	MASS::glm.nb	0.198614	0.436144	0.0434143	0.508647	0.0257691	0.00511565	0.0112394	0.198519	0.436158
Firmicutes_Negativicutes_Selenomonadales_Acidaminococcaceae_Phascolarctobacterium	1.48382	1.56521	0.0296556	0.0423541	MASS::glm.nb	4.40974	4.78366	0.0466534	0.103088	9.1363e-06	3.62739e-05	4.31163e-05	3.97031	4.71924	NA	NA	NA	NA	NA	NA	NA	NA	NA	2.74089e-05	5.44109e-05	7.18606e-05	1.98515	2.6218
Bacteroidetes_Bacteroidia_Bacteroidales_Bacteroidaceae	-1.9125	-1.85817	0.0313799	0.281177	log nlme::gls	0.147711	0.155958	0.0481906	0.465023	0.0141614	0.0707359	0.0629626	4.99496	4.44606	NA	NA	NA	NA	MASS::glm.nb	NA	NA	NA	NA	0.0141614	0.0748968	0.0629626	5.28878	4.44606
Bacteroidetes_Bacteroidia_Bacteroidales_Bacteroidaceae_Bacteroides	-1.9125	-1.85817	0.0313799	0.281177	log nlme::gls	0.147711	0.155958	0.0481906	0.465023	0.0141614	0.0707359	0.0629626	4.99496	4.44606	NA	NA	NA	NA	MASS::glm.nb	NA	NA	NA	NA	0.0141614	0.0748968	0.0629626	5.28878	4.44606
26wk: Taxa with a significant difference between placebo group and donor, but not with FMT group and donor
taxon	P_estimate	T_estimate	P_p	T_p	model	P_estimate_FoldChange	T_estimate_FoldChange	P_p_FDR	T_p_FDR	Mean_D	Mean_P	Mean_T	FoldChange_P	FoldChange_T	nonzero_P_estimate	nonzero_T_estimate	nonzero_P_p	nonzero_T_p	nonzero_model	nonzero_P_estimate_FoldChange	nonzero_T_estimate_FoldChange	nonzero_P_p_FDR	nonzero_T_p_FDR	nonzero_Mean_D	nonzero_Mean_P	nonzero_Mean_T	nonzero_FoldChange_P	nonzero_FoldChange_T
Bacteroidetes_Bacteroidia_Bacteroidales_Prevotellaceae	-7.9074	-0.123565	1.18463e-20	0.897623	MASS::glm.nb	0.00036801	0.883764	2.92208e-19	0.999999	0.141367	5.15312e-05	0.124935	0.00036452	0.883764	-7.67229	-0.123565	2.0287e-18	0.895696	MASS::glm.nb	0.000465549	0.883764	1.77511e-17	0.943643	0.141367	6.87083e-05	0.124935	0.000486027	0.883764
Bacteroidetes_Bacteroidia_Bacteroidales_Prevotellaceae_Prevotella	-7.9074	-0.123565	1.18463e-20	0.897623	MASS::glm.nb	0.00036801	0.883764	2.92208e-19	0.999999	0.141367	5.15312e-05	0.124935	0.00036452	0.883764	-7.67229	-0.123565	2.0287e-18	0.895696	MASS::glm.nb	0.000465549	0.883764	1.77511e-17	0.943643	0.141367	6.87083e-05	0.124935	0.000486027	0.883764
Firmicutes_Clostridia_Clostridiales_Eubacteriaceae	-7.12196	-0.373398	7.1726e-11	0.703884	MASS::glm.nb	0.000807187	0.688391	7.07696e-10	0.905868	0.0077374	6.47452e-06	0.00533644	0.000836782	0.689695	NA	NA	NA	NA	NA	NA	NA	NA	NA	0.0077374	2.58981e-05	0.0106729	0.00334713	1.37939
Firmicutes_Clostridia_Clostridiales_Eubacteriaceae_Eubacterium	-7.12196	-0.373398	7.1726e-11	0.703884	MASS::glm.nb	0.000807187	0.688391	7.07696e-10	0.905868	0.0077374	6.47452e-06	0.00533644	0.000836782	0.689695	NA	NA	NA	NA	NA	NA	NA	NA	NA	0.0077374	2.58981e-05	0.0106729	0.00334713	1.37939
Actinobacteria_Actinobacteria_Coriobacteriales_Coriobacteriaceae_Parvibacter	-6.3731	-41.5377	5.72297e-10	0.999999	MASS::glm.nb	0.00170685	9.12835e-19	4.98235e-09	0.999999	0.00176227	1.21324e-05	0	0.00688452	0	NA	NA	NA	NA	NA	NA	NA	NA	NA	0.00176227	9.70591e-05	NA	0.0550762	NA
Firmicutes_Bacilli_Lactobacillales	3.0805	1.73899	6.33715e-06	0.0329435	MASS::glm.nb	21.7693	5.69158	2.18116e-05	0.069652	0.00269821	0.0587607	0.0153593	21.7777	5.69239	3.0805	1.73899	6.33715e-06	0.0329435	MASS::glm.nb	21.7693	5.69158	3.11121e-05	0.0823588	0.00269821	0.0587607	0.0153593	21.7777	5.69239
Firmicutes_Bacilli	3.03562	1.69426	7.11134e-06	0.0359785	MASS::glm.nb	20.8138	5.44262	2.392e-05	0.0749974	0.00282242	0.0587657	0.0153629	20.821	5.44318	3.03562	1.69426	7.11134e-06	0.0359785	MASS::glm.nb	20.8138	5.44262	3.11121e-05	0.0839497	0.00282242	0.0587657	0.0153629	20.821	5.44318
Firmicutes_Clostridia_Clostridiales_Lachnospiraceae_Eisenbergiella	-3.67172	-1.8266	7.49343e-06	0.136614	log nlme::gls	0.0254327	0.16096	2.46451e-05	0.23787	0.0257691	0.00120707	0.0130381	0.0468418	0.505961	-3.75992	-1.84911	1.17555e-05	0.1382	log nlme::gls	0.0232856	0.157378	4.57157e-05	0.230333	0.0257691	0.00120707	0.0130381	0.0468418	0.505961
Firmicutes_Clostridia_Clostridiales_Lachnospiraceae_Stomatobaculum	-4.86865	-1.24383	8.37865e-06	0.0424619	MASS::glm.nb	0.00768374	0.288278	2.69574e-05	0.0849238	0.00040107	5.08626e-06	0.00013176	0.0126817	0.328521	NA	NA	NA	NA	NA	NA	NA	NA	NA	0.00040107	4.06901e-05	0.00026352	0.101454	0.657042
Firmicutes_Clostridia_Clostridiales_Ruminococcaceae_Clostridium_IV	-3.3707	-2.8987	1.36008e-05	0.026093	log nlme::gls	0.0343654	0.0550949	4.10799e-05	0.0567906	0.00235794	0.000154693	0.000526249	0.0656053	0.223182	NA	NA	NA	NA	NA	NA	NA	NA	NA	0.00235794	0.000412515	0.000701665	0.174948	0.297576
Firmicutes_Bacilli_Lactobacillales_Streptococcaceae	3.09455	1.70179	1.83329e-05	0.0486626	MASS::glm.nb	22.0774	5.48378	5.32015e-05	0.0935333	0.00260755	0.0575931	0.0143023	22.0871	5.48495	3.09455	1.70179	1.83329e-05	0.0486626	MASS::glm.nb	22.0774	5.48378	6.41653e-05	0.106449	0.00260755	0.0575931	0.0143023	22.0871	5.48495
Firmicutes_Bacilli_Lactobacillales_Streptococcaceae_Streptococcus	3.05992	1.67098	2.10273e-05	0.0519245	MASS::glm.nb	21.3258	5.31735	5.98468e-05	0.0985234	0.00258969	0.0552516	0.0137732	21.3352	5.31846	3.05992	1.67098	2.10273e-05	0.0519245	MASS::glm.nb	21.3258	5.31735	6.69049e-05	0.106903	0.00258969	0.0552516	0.0137732	21.3352	5.31846
Firmicutes_Clostridia_Clostridiales_Lachnospiraceae_Coprococcus	-3.78917	-2.43491	4.92233e-05	0.145245	log nlme::gls	0.0226144	0.0876056	0.000137454	0.249957	0.00600337	0.000642172	0.00544663	0.106969	0.907263	-0.00526945	-0.000556734	5.6158e-06	0.905276	log nlme::gls	NA	NA	3.11121e-05	0.943643	0.00600337	0.000733911	0.00544663	0.12225	0.907263
Proteobacteria_Betaproteobacteria_Burkholderiales_Sutterellaceae_Sutterella	-3.21984	0.322219	7.68814e-05	0.64762	MASS::glm.nb	0.0399616	1.38019	0.000206881	0.871344	0.000242199	1.12762e-05	0.000334101	0.0465576	1.37945	NA	NA	NA	NA	NA	NA	NA	NA	NA	0.000242199	4.51049e-05	0.000334101	0.186231	1.37945
Firmicutes_Negativicutes_Selenomonadales_Acidaminococcaceae	5.15888	1.40932	0.000208868	0.396913	MASS::glm.nb	173.97	4.09318	0.000532974	0.581616	9.1363e-06	0.00160825	4.18342e-05	176.028	4.5789	NA	NA	NA	NA	NA	NA	NA	NA	NA	2.74089e-05	0.0025732	8.36684e-05	93.8819	3.0526
Firmicutes_Clostridia_Clostridiales_Lachnospiraceae_Dorea	-0.00877089	-0.00297986	0.000214177	0.374165	nlme::gls	0.112758	0.698564	0.000537258	0.553764	0.00986456	0.00108001	0.00688016	0.109484	0.697463	-0.00863026	-0.0029844	0.00211066	0.319798	nlme::gls	NA	NA	0.00461708	0.447718	0.00986456	0.0012343	0.00688016	0.125125	0.697463
Firmicutes_Clostridia_Clostridiales_Clostridiaceae_1	2.61218	1.38271	0.000248681	0.24797	log nlme::gls	13.6287	3.98567	0.000593086	0.39539	0.00492563	0.105582	0.107437	21.4353	21.8118	NA	NA	NA	NA	MASS::glm.nb	NA	NA	NA	NA	0.00492563	0.105582	0.107437	21.4353	21.8118
Firmicutes_Clostridia_Clostridiales_Clostridiaceae_1_Clostridium_sensu_stricto	2.61115	1.38271	0.000252462	0.24797	log nlme::gls	13.6147	3.98567	0.000593086	0.39539	0.00492563	0.105577	0.107437	21.4343	21.8118	NA	NA	NA	NA	MASS::glm.nb	NA	NA	NA	NA	0.00492563	0.105577	0.107437	21.4343	21.8118
Firmicutes_Clostridia_Clostridiales_Ruminococcaceae_Acetivibrio	-2.44345	-1.39273	0.000251121	0.229464	log nlme::gls	0.0868604	0.248396	0.000593086	0.381581	0.000732115	8.15182e-05	0.000605587	0.111346	0.827175	NA	NA	NA	NA	NA	NA	NA	NA	NA	0.000732115	0.000217382	0.00080745	0.296923	1.1029
Firmicutes_Clostridia_Clostridiales_Lachnospiraceae_Fusicatenibacter	-3.81842	-2.10229	0.00033577	0.236608	log nlme::gls	0.0219625	0.122176	0.000776467	0.389089	0.0119387	0.00205308	0.0159643	0.171969	1.33719	NA	NA	NA	NA	MASS::glm.nb	NA	NA	NA	NA	0.0119387	0.00273744	0.0159643	0.229292	1.33719
Firmicutes_Clostridia_Clostridiales_Lachnospiraceae_Lachnospira	-2.82331	0.650379	0.00128821	0.505953	MASS::glm.nb	0.0594092	1.91627	0.00268528	0.706425	0.000621969	4.02278e-05	0.00118836	0.0646782	1.91064	NA	NA	NA	NA	NA	NA	NA	NA	NA	0.000621969	0.000160911	0.00158448	0.258713	2.54752
Firmicutes_Clostridia	-0.251109	-0.0900192	0.00395962	0.269858	nlme::gls	0.585043	0.851243	0.00781364	0.411742	0.605123	0.354001	0.515099	0.585006	0.851231	NA	NA	NA	NA	MASS::glm.nb	NA	NA	NA	NA	0.605123	0.354001	0.515099	0.585006	0.851231
Firmicutes_Clostridia_Clostridiales	-0.251109	-0.0900192	0.00395962	0.269858	nlme::gls	0.585043	0.851243	0.00781364	0.411742	0.605123	0.354001	0.515099	0.585006	0.851231	NA	NA	NA	NA	MASS::glm.nb	NA	NA	NA	NA	0.605123	0.354001	0.515099	0.585006	0.851231
Firmicutes_Clostridia_Clostridiales_Lachnospiraceae_Robinsoniella	-1.61306	-0.558823	0.00441207	0.567434	log nlme::gls	0.199278	0.571882	0.00859193	0.777595	0.000293357	8.86854e-05	0.000445945	0.302312	1.52014	NA	NA	NA	NA	NA	NA	NA	NA	NA	0.000293357	0.000177371	0.000594594	0.604624	2.02686
Fusobacteria_Fusobacteriia_Fusobacteriales_Fusobacteriaceae_Fusobacterium	4.81843	-0.171226	0.00580954	0.936613	MASS::glm.nb	123.771	0.842631	0.0110232	0.999999	1.94328e-05	0.00245371	1.90799e-05	126.266	0.981838	NA	NA	NA	NA	NA	NA	NA	NA	NA	5.82985e-05	0.00654324	3.81598e-05	112.237	0.654559
Firmicutes_Clostridia_Clostridiales_Peptostreptococcaceae_Romboutsia	1.48364	1.66412	0.00827627	0.0438492	log nlme::gls	4.40896	5.28104	0.0144105	0.0865292	0	0.000136808	0.000162661	Inf	Inf	NA	NA	NA	NA	NA	NA	NA	NA	NA	NA	0.000273615	0.000216881	NA	NA
Candidatus_Saccharibacteria	-1.33277	-0.00171941	0.0145842	0.997439	MASS::glm.nb	0.263745	0.998282	0.0234616	0.999999	0.000101218	2.89956e-05	0.000128214	0.286467	1.26671	NA	NA	NA	NA	MASS::glm.nb	NA	NA	NA	NA	0.000101218	5.79912e-05	0.000128214	0.572934	1.26671
Candidatus_Saccharibacteria_NA	-1.33277	-0.00171941	0.0145842	0.997439	MASS::glm.nb	0.263745	0.998282	0.0234616	0.999999	0.000101218	2.89956e-05	0.000128214	0.286467	1.26671	NA	NA	NA	NA	MASS::glm.nb	NA	NA	NA	NA	0.000101218	5.79912e-05	0.000128214	0.572934	1.26671
Candidatus_Saccharibacteria_NA_NA	-1.33277	-0.00171941	0.0145842	0.997439	MASS::glm.nb	0.263745	0.998282	0.0234616	0.999999	0.000101218	2.89956e-05	0.000128214	0.286467	1.26671	NA	NA	NA	NA	MASS::glm.nb	NA	NA	NA	NA	0.000101218	5.79912e-05	0.000128214	0.572934	1.26671
Candidatus_Saccharibacteria_NA_NA_NA	-1.33277	-0.00171941	0.0145842	0.997439	MASS::glm.nb	0.263745	0.998282	0.0234616	0.999999	0.000101218	2.89956e-05	0.000128214	0.286467	1.26671	NA	NA	NA	NA	MASS::glm.nb	NA	NA	NA	NA	0.000101218	5.79912e-05	0.000128214	0.572934	1.26671
Candidatus_Saccharibacteria_NA_NA_NA_Saccharibacteria_generaincertaesedis	-1.33277	-0.00171941	0.0145842	0.997439	MASS::glm.nb	0.263745	0.998282	0.0234616	0.999999	0.000101218	2.89956e-05	0.000128214	0.286467	1.26671	NA	NA	NA	NA	MASS::glm.nb	NA	NA	NA	NA	0.000101218	5.79912e-05	0.000128214	0.572934	1.26671
Firmicutes_Clostridia_Clostridiales_Lachnospiraceae_Butyrivibrio	-1.73928	-1.42359	0.0218839	0.109767	MASS::glm.nb	0.175647	0.240849	0.034826	0.205639	0.000286758	5.15667e-05	6.68877e-05	0.179827	0.233255	NA	NA	NA	NA	NA	NA	NA	NA	NA	0.000286758	0.000206267	8.91836e-05	0.719307	0.311007
Firmicutes_Clostridia_Clostridiales_Lachnospiraceae_Ruminococcus2	-1.93809	0.13614	0.0314578	0.928179	log nlme::gls	0.143979	1.14584	0.0484974	0.999999	0.0145691	0.00948188	0.0635416	0.650823	4.36141	NA	NA	NA	NA	MASS::glm.nb	NA	NA	NA	NA	0.0145691	0.00948188	0.0635416	0.650823	4.36141
52wk: Taxa with a significant difference between placebo group and donor, but not with FMT group and donor
taxon	P_estimate	T_estimate	P_p	T_p	model	P_estimate_FoldChange	T_estimate_FoldChange	P_p_FDR	T_p_FDR	Mean_D	Mean_P	Mean_T	FoldChange_P	FoldChange_T	nonzero_P_estimate	nonzero_T_estimate	nonzero_P_p	nonzero_T_p	nonzero_model	nonzero_P_estimate_FoldChange	nonzero_T_estimate_FoldChange	nonzero_P_p_FDR	nonzero_T_p_FDR	nonzero_Mean_D	nonzero_Mean_P	nonzero_Mean_T	nonzero_FoldChange_P	nonzero_FoldChange_T
Firmicutes_Clostridia_Clostridiales_Lachnospiraceae_Hespellia	-1.34602	-0.0626544	1.23355e-14	0.559569	MASS::glm.nb	0.260273	0.939268	5.42763e-13	0.69031	0.00103938	0.000183263	0.000749092	0.17632	0.720711	NA	NA	NA	NA	NA	NA	NA	NA	NA	0.00103938	0.000305438	0.00149818	0.293866	1.44142
Firmicutes_Clostridia_Clostridiales_Ruminococcaceae_Ruminococcus	-0.014717	-0.00574001	9.21145e-07	0.451621	nlme::gls	0.140876	0.66492	9.35316e-06	0.584451	0.0171093	0.00235806	0.0113178	0.137824	0.661503	-0.0147512	-0.00579142	8.7488e-07	0.448796	nlme::gls	0.137824	0.661503	5.5409e-06	0.473729	0.0171093	0.00235806	0.0113178	0.137824	0.661503
Firmicutes_Bacilli_Lactobacillales_Streptococcaceae_Streptococcus	3.82769	1.87704	2.8918e-06	0.031473	MASS::glm.nb	45.9565	6.53413	2.38573e-05	0.0755353	0.00258969	0.119066	0.0169382	45.977	6.54062	3.82769	1.87704	2.8918e-06	0.031473	MASS::glm.nb	45.9565	6.53413	9.15737e-06	0.0571692	0.00258969	0.119066	0.0169382	45.977	6.54062
Firmicutes_Clostridia_Clostridiales_Ruminococcaceae	-0.344385	-0.195496	5.18364e-06	0.0748517	nlme::gls	0.101888	0.490173	3.60126e-05	0.149703	0.383434	0.0390143	0.187887	0.10175	0.490011	NA	NA	NA	NA	MASS::glm.nb	NA	NA	NA	NA	0.383434	0.0390143	0.187887	0.10175	0.490011
Firmicutes_Clostridia_Clostridiales_Ruminococcaceae_Intestinimonas	-2.65576	-1.19275	1.03328e-05	0.031198	log nlme::gls	0.0702456	0.303385	6.49493e-05	0.0755353	0.000765763	0	0.000215189	0	0.281013	NA	NA	NA	NA	NA	NA	NA	NA	NA	0.000765763	NA	0.000430379	NA	0.562026
Firmicutes_Clostridia_Clostridiales_Lachnospiraceae_Lachnospiraceaincertaesedis	2.33163	1.21125	1.21877e-05	0.033098	MASS::glm.nb	10.2948	3.35768	7.31259e-05	0.0780166	0.016362	0.168484	0.0549867	10.2973	3.36064	2.33163	1.21125	1.21877e-05	0.0330979	MASS::glm.nb	10.2948	3.35768	2.57295e-05	0.0571692	0.016362	0.168484	0.0549867	10.2973	3.36064
Firmicutes_Clostridia_Clostridiales_Ruminococcaceae_Gemmiger	-0.0777293	-0.0226425	3.93307e-05	0.523417	nlme::gls	0.00338286	0.709685	0.000173055	0.665744	0.0779721	0.000208654	0.0552781	0.002676	0.708948	NA	NA	NA	NA	MASS::glm.nb	NA	NA	NA	NA	0.0779721	0.000208654	0.0552781	0.002676	0.708948
Firmicutes_Clostridia_Clostridiales_Lachnospiraceae_Stomatobaculum	-2.26092	0.111578	6.33171e-05	0.778801	MASS::glm.nb	0.104255	1.11804	0.000226744	0.878647	0.00040107	5.23134e-05	0.00037963	0.130435	0.946542	NA	NA	NA	NA	NA	NA	NA	NA	NA	0.00040107	0.000130783	0.000759259	0.326087	1.89308
Firmicutes_Clostridia_Clostridiales_Peptostreptococcaceae_Terrisporobacter	4.63691	1.2649	6.49203e-05	0.331253	MASS::glm.nb	103.225	3.54274	0.000226744	0.472182	2.46257e-05	0.00261944	9.90654e-05	106.37	4.02284	NA	NA	NA	NA	NA	NA	NA	NA	NA	4.92514e-05	0.00436573	0.000132087	88.6418	2.6819
Firmicutes_Clostridia_Clostridiales_Eubacteriaceae	-0.00768763	-0.00345057	0.000117158	0.33727	nlme::gls	0.00912246	0.555248	0.000377191	0.472182	0.0077374	1.55896e-05	0.00423542	0.00201484	0.547396	NA	NA	NA	NA	NA	NA	NA	NA	NA	0.0077374	3.89741e-05	0.00847084	0.00503711	1.09479
Firmicutes_Clostridia_Clostridiales_Eubacteriaceae_Eubacterium	-0.00768763	-0.00345057	0.000117158	0.33727	nlme::gls	0.00912246	0.555248	0.000377191	0.472182	0.0077374	1.55896e-05	0.00423542	0.00201484	0.547396	NA	NA	NA	NA	NA	NA	NA	NA	NA	0.0077374	3.89741e-05	0.00847084	0.00503711	1.09479
Firmicutes_Clostridia_Clostridiales_Lachnospiraceae_Robinsoniella	-1.92503	0.080181	0.000149529	0.800477	MASS::glm.nb	0.145871	1.08348	0.000469949	0.895449	0.000293357	5.25295e-05	0.000240721	0.179063	0.820572	NA	NA	NA	NA	NA	NA	NA	NA	NA	0.000293357	8.75492e-05	0.000481441	0.298439	1.64114
Bacteroidetes_Bacteroidia_Bacteroidales_Prevotellaceae	-6.34054	-3.02985	0.000307911	0.0476763	log nlme::gls	0.00176335	0.0483231	0.000846755	0.106666	0.141367	0.000137068	0.0844529	0.000969588	0.597402	NA	NA	NA	NA	NA	NA	NA	NA	NA	0.141367	0.000228447	0.112604	0.00161598	0.796536
Bacteroidetes_Bacteroidia_Bacteroidales_Prevotellaceae_Prevotella	-6.34054	-3.02985	0.000307911	0.0476763	log nlme::gls	0.00176335	0.0483231	0.000846755	0.106666	0.141367	0.000137068	0.0844529	0.000969588	0.597402	NA	NA	NA	NA	NA	NA	NA	NA	NA	0.141367	0.000228447	0.112604	0.00161598	0.796536
Firmicutes_Clostridia_Clostridiales_NA	-2.02048	-1.88897	0.000746693	0.0562937	log nlme::gls	0.132592	0.151228	0.00189545	0.116106	0.000851508	7.38001e-05	0.000213791	0.0866699	0.251073	NA	NA	NA	NA	NA	NA	NA	NA	NA	0.000851508	0.0001845	0.000855162	0.216675	1.00429
Firmicutes_Clostridia_Clostridiales_NA_Natranaerovirga	-2.02048	-1.88897	0.000746693	0.0562937	log nlme::gls	0.132592	0.151228	0.00189545	0.116106	0.000851508	7.38001e-05	0.000213791	0.0866699	0.251073	NA	NA	NA	NA	NA	NA	NA	NA	NA	0.000851508	0.0001845	0.000855162	0.216675	1.00429
Proteobacteria_Betaproteobacteria	-1.5208	0.718175	0.000901782	0.34513	log nlme::gls	0.218537	2.05069	0.00208834	0.472182	0.00033761	1.23442e-05	0.00125388	0.0365635	3.71398	NA	NA	NA	NA	NA	NA	NA	NA	NA	0.00033761	3.08605e-05	0.00125388	0.0914086	3.71398
Proteobacteria_Betaproteobacteria_Burkholderiales	-1.5208	0.718175	0.000901782	0.34513	log nlme::gls	0.218537	2.05069	0.00208834	0.472182	0.00033761	1.23442e-05	0.00125388	0.0365635	3.71398	NA	NA	NA	NA	NA	NA	NA	NA	NA	0.00033761	3.08605e-05	0.00125388	0.0914086	3.71398
Proteobacteria_Betaproteobacteria_Burkholderiales_Sutterellaceae	-1.5208	0.718175	0.000901782	0.34513	log nlme::gls	0.218537	2.05069	0.00208834	0.472182	0.00033761	1.23442e-05	0.00125388	0.0365635	3.71398	NA	NA	NA	NA	NA	NA	NA	NA	NA	0.00033761	3.08605e-05	0.00125388	0.0914086	3.71398
Firmicutes_Clostridia_Clostridiales_Lachnospiraceae_Roseburia	-4.36378	-2.66853	0.000974482	0.0281306	log nlme::gls	0.0127302	0.0693543	0.00221779	0.070061	0.0255763	0.000289702	0.00408378	0.011327	0.15967	NA	NA	NA	NA	NA	NA	NA	NA	NA	0.0255763	0.000362128	0.00816756	0.0141587	0.319341
Firmicutes_Clostridia_Clostridiales_Lachnospiraceae_Butyrivibrio	-2.20256	-0.776968	0.00207864	0.193276	MASS::glm.nb	0.11052	0.459798	0.00435524	0.286656	0.000286758	4.61467e-05	9.03304e-05	0.160926	0.315006	NA	NA	NA	NA	NA	NA	NA	NA	NA	0.000286758	0.000230734	0.000180661	0.80463	0.630012
Bacteroidetes	-4.35262	-3.18561	0.00433326	0.126919	log nlme::gls	0.012873	0.0413529	0.00841163	0.201847	0.164423	0.0363149	0.0910946	0.220863	0.554025	NA	NA	NA	NA	NA	NA	NA	NA	NA	0.164423	0.0363149	0.121459	0.220863	0.7387
Bacteroidetes_Bacteroidia	-4.35262	-3.18561	0.00433326	0.126919	log nlme::gls	0.012873	0.0413529	0.00841163	0.201847	0.164423	0.0363149	0.0910946	0.220863	0.554025	NA	NA	NA	NA	NA	NA	NA	NA	NA	0.164423	0.0363149	0.121459	0.220863	0.7387
Bacteroidetes_Bacteroidia_Bacteroidales	-4.35262	-3.18561	0.00433326	0.126919	log nlme::gls	0.012873	0.0413529	0.00841163	0.201847	0.164423	0.0363149	0.0910946	0.220863	0.554025	NA	NA	NA	NA	NA	NA	NA	NA	NA	0.164423	0.0363149	0.121459	0.220863	0.7387
Actinobacteria_Actinobacteria_Coriobacteriales	-4.45965	-3.21026	0.00636125	0.0552797	log nlme::gls	0.0115665	0.0403462	0.0118266	0.116106	0.0608019	0.024209	0.0138168	0.398163	0.227243	NA	NA	NA	NA	NA	NA	NA	NA	NA	0.0608019	0.024209	0.0184224	0.398163	0.302991
Actinobacteria_Actinobacteria_Coriobacteriales_Coriobacteriaceae	-4.45965	-3.21026	0.00636125	0.0552797	log nlme::gls	0.0115665	0.0403462	0.0118266	0.116106	0.0608019	0.024209	0.0138168	0.398163	0.227243	NA	NA	NA	NA	NA	NA	NA	NA	NA	0.0608019	0.024209	0.0184224	0.398163	0.302991
Actinobacteria_Actinobacteria_Coriobacteriales_Coriobacteriaceae_Collinsella	-4.69327	-3.06076	0.00818487	0.0639457	log nlme::gls	0.00915673	0.0468519	0.0148	0.129859	0.0521653	0.0240914	0.0130869	0.461827	0.250875	NA	NA	NA	NA	NA	NA	NA	NA	NA	0.0521653	0.0240914	0.0174493	0.461827	0.334499
Firmicutes_Clostridia_Clostridiales_Lachnospiraceae_Clostridium_XlVa	1.04483	0.83519	0.00911175	0.0507444	MASS::glm.nb	2.84292	2.30525	0.0162534	0.111638	0.00839215	0.0238824	0.0193627	2.8458	2.30724	1.04483	0.83519	0.00911175	0.0507444	MASS::glm.nb	2.84292	2.30525	0.0133172	0.0803453	0.00839215	0.0238824	0.0193627	2.8458	2.30724
Firmicutes_Clostridia_Clostridiales_Ruminococcaceae_Acetivibrio	-1.94162	-0.113685	0.0120531	0.876016	log nlme::gls	0.143472	0.892539	0.0212135	0.909196	0.000732115	0.000131445	0.000965154	0.179542	1.31831	NA	NA	NA	NA	NA	NA	NA	NA	NA	0.000732115	0.000328612	0.00128687	0.448854	1.75775
Firmicutes_Clostridia_Clostridiales_Ruminococcaceae_Anaerofilum	-1.23692	-1.12682	0.0168481	0.0348911	log nlme::gls	0.290277	0.324061	0.0292625	0.0808005	0.000171787	0	0	0	0	NA	NA	NA	NA	NA	NA	NA	NA	NA	0.000171787	NA	NA	NA	NA
Firmicutes_Negativicutes_Selenomonadales_Veillonellaceae_Megasphaera	2.89948	-0.223808	0.0250579	0.888533	MASS::glm.nb	18.1647	0.799469	0.0429564	0.909196	2.60938e-05	0.000481657	3.07617e-05	18.4587	1.17889	NA	NA	NA	NA	NA	NA	NA	NA	NA	5.21876e-05	0.00120414	0.000123047	23.0734	2.35777
Actinobacteria_Actinobacteria_Actinomycetales_Actinomycetaceae	1.16872	-1.1382	0.0301787	0.169132	MASS::glm.nb	3.21786	0.320396	0.04918	0.253698	9.03688e-05	0.000268339	1.42792e-05	2.96938	0.15801	NA	NA	NA	NA	NA	NA	NA	NA	NA	9.03688e-05	0.000335424	5.71167e-05	3.71173	0.632041
Actinobacteria_Actinobacteria_Actinomycetales_Actinomycetaceae_Actinomyces	1.16872	-1.1382	0.0301787	0.169132	MASS::glm.nb	3.21786	0.320396	0.04918	0.253698	9.03688e-05	0.000268339	1.42792e-05	2.96938	0.15801	NA	NA	NA	NA	NA	NA	NA	NA	NA	9.03688e-05	0.000335424	5.71167e-05	3.71173	0.632041

## Sheet: 6
Non-relapsed patients in the FMT-group: baseline compared to the follow-up time points
BL = baseline
BL compared to 4 wk
taxon	BL_estimate	BL_p	model	BL_estimate_FoldChange	BL_p_FDR	Mean_4wk	Mean_BL	FoldChange_BL	nonzero_BL_estimate	nonzero_BL_p	nonzero_model	nonzero_BL_estimate_FoldChange	nonzero_BL_p_FDR	nonzero_Mean_4wk	nonzero_Mean_BL	nonzero_FoldChange_BL
Firmicutes_Clostridia_Clostridiales_NA	-7.0494	1.43962e-09	glmmADMB::glmmadmb	0.000867931	7.27008e-08	0.0579577	5.21242e-05	0.000899348	-2.15365	0.374575	log lme.formula	0.11606	0.612285	0.0811408	8.47018e-05	0.00104389
Firmicutes_Clostridia_Clostridiales_NA_Natranaerovirga	-7.0494	1.43962e-09	glmmADMB::glmmadmb	0.000867931	7.27008e-08	0.0579577	5.21242e-05	0.000899348	-2.15365	0.374575	log lme.formula	0.11606	0.612285	0.0811408	8.47018e-05	0.00104389
Proteobacteria_Betaproteobacteria	-4.97821	1.27209e-07	glmmADMB::glmmadmb	0.00688635	2.56963e-06	0.00783149	6.19634e-05	0.00791208	-4.67228	6.18425e-16	glmmADMB::glmmadmb	0.0093509	1.7522e-14	0.0109641	0.000134254	0.0122449
Proteobacteria_Betaproteobacteria_Burkholderiales	-4.97821	1.27209e-07	glmmADMB::glmmadmb	0.00688635	2.56963e-06	0.00783149	6.19634e-05	0.00791208	-4.67228	6.18425e-16	glmmADMB::glmmadmb	0.0093509	1.7522e-14	0.0109641	0.000134254	0.0122449
Proteobacteria_Betaproteobacteria_Burkholderiales_Sutterellaceae	-4.97821	1.27209e-07	glmmADMB::glmmadmb	0.00688635	2.56963e-06	0.00783149	6.19634e-05	0.00791208	-4.67228	6.18425e-16	glmmADMB::glmmadmb	0.0093509	1.7522e-14	0.0109641	0.000134254	0.0122449
Proteobacteria_Betaproteobacteria_Burkholderiales_Sutterellaceae_Sutterella	-5.37425	2.8665e-07	glmmADMB::glmmadmb	0.00463439	4.82528e-06	0.00783149	4.2669e-05	0.00544839	-4.6635	9.16425e-14	glmmADMB::glmmadmb	0.00943337	1.55792e-12	0.0109641	0.000138674	0.0126481
Firmicutes_Clostridia_Clostridiales_Lachnospiraceae_Anaerostipes	-3.62438	8.82286e-05	glmmADMB::glmmadmb	0.0266657	0.00127301	0.0412489	0.00984788	0.238743	-3.62438	8.82286e-05	glmmADMB::glmmadmb	0.0266657	0.000937428	0.0412489	0.00984788	0.238743
Bacteroidetes	-4.4774	0.000185018	glmmADMB::glmmadmb	0.011363	0.00186868	0.252925	0.0241849	0.095621	-4.4774	0.000185018	glmmADMB::glmmadmb	0.011363	0.00142968	0.252925	0.0241849	0.095621
Bacteroidetes_Bacteroidia	-4.4774	0.000185018	glmmADMB::glmmadmb	0.011363	0.00186868	0.252925	0.0241849	0.095621	-4.4774	0.000185018	glmmADMB::glmmadmb	0.011363	0.00142968	0.252925	0.0241849	0.095621
Bacteroidetes_Bacteroidia_Bacteroidales	-4.4774	0.000185018	glmmADMB::glmmadmb	0.011363	0.00186868	0.252925	0.0241849	0.095621	-4.4774	0.000185018	glmmADMB::glmmadmb	0.011363	0.00142968	0.252925	0.0241849	0.095621
Firmicutes_Clostridia_Clostridiales_Lachnospiraceae_Hespellia	-3.16753	0.000219296	glmmADMB::glmmadmb	0.0421073	0.00201354	0.0103454	0.000434114	0.0419621	-2.95805	3.15886e-05	glmmADMB::glmmadmb	0.0519199	0.000383575	0.0120696	0.000627053	0.0519531
Firmicutes_Clostridia_Clostridiales_Clostridiaceae_1	1.93688	0.00354818	glmmADMB::glmmadmb	6.9371	0.0275685	0.0280978	0.194909	6.93682	1.93688	0.00354818	glmmADMB::glmmadmb	6.9371	0.0201077	0.0280978	0.194909	6.93682
Firmicutes_Clostridia_Clostridiales_Clostridiaceae_1_Clostridium_sensu_stricto	1.93687	0.00354842	glmmADMB::glmmadmb	6.93701	0.0275685	0.0280978	0.194907	6.93673	1.93687	0.00354842	glmmADMB::glmmadmb	6.93701	0.0201077	0.0280978	0.194907	6.93673
Actinobacteria_Actinobacteria_Coriobacteriales_Coriobacteriaceae_Collinsella	-3.35026	0.00661526	glmmADMB::glmmadmb	0.0350754	0.0477244	0.00423483	0.00132408	0.312663	-1.77995	0.029738	glmmADMB::glmmadmb	0.168646	0.114897	0.00423483	0.00191255	0.451624
BL compared to 12 wk
taxon	BL_estimate	BL_p	model	BL_estimate_FoldChange	BL_p_FDR	Mean_12wk	Mean_BL	FoldChange_BL	nonzero_BL_estimate	nonzero_BL_p	nonzero_model	nonzero_BL_estimate_FoldChange	nonzero_BL_p_FDR	nonzero_Mean_12wk	nonzero_Mean_BL	nonzero_FoldChange_BL
Bacteroidetes_Bacteroidia_Bacteroidales_Prevotellaceae	-8.11696	5.67459e-26	glmmADMB::glmmadmb	0.000298435	2.8373e-24	0.255791	7.44235e-05	0.000290954	-7.97304	1.53885e-25	glmmADMB::glmmadmb	0.000344629	5.46292e-24	0.255791	8.7955e-05	0.000343855
Bacteroidetes_Bacteroidia_Bacteroidales_Prevotellaceae_Prevotella	-8.11696	5.67459e-26	glmmADMB::glmmadmb	0.000298435	2.8373e-24	0.255791	7.44235e-05	0.000290954	-7.97304	1.53885e-25	glmmADMB::glmmadmb	0.000344629	5.46292e-24	0.255791	8.7955e-05	0.000343855
Proteobacteria_Betaproteobacteria	-4.99185	3.89417e-06	glmmADMB::glmmadmb	0.0067931	7.78834e-05	0.008003	6.19634e-05	0.00774252	-4.17597	4.05803e-05	glmmADMB::glmmadmb	0.0153602	0.0004802	0.008003	0.000134254	0.0167754
Proteobacteria_Betaproteobacteria_Burkholderiales	-4.99185	3.89417e-06	glmmADMB::glmmadmb	0.0067931	7.78834e-05	0.008003	6.19634e-05	0.00774252	-4.17597	4.05803e-05	glmmADMB::glmmadmb	0.0153602	0.0004802	0.008003	0.000134254	0.0167754
Proteobacteria_Betaproteobacteria_Burkholderiales_Sutterellaceae	-4.99185	3.89417e-06	glmmADMB::glmmadmb	0.0067931	7.78834e-05	0.008003	6.19634e-05	0.00774252	-4.17597	4.05803e-05	glmmADMB::glmmadmb	0.0153602	0.0004802	0.008003	0.000134254	0.0167754
Actinobacteria_Actinobacteria_Actinomycetales_Actinomycetaceae	2.9245	9.80634e-05	glmmADMB::glmmadmb	18.6249	0.00107017	1.2769e-05	0.000105702	8.27807	NA	NA	NA	NA	NA	3.19224e-05	0.000196305	6.14942
Actinobacteria_Actinobacteria_Actinomycetales_Actinomycetaceae_Actinomyces	2.9245	9.80634e-05	glmmADMB::glmmadmb	18.6249	0.00107017	1.2769e-05	0.000105702	8.27807	NA	NA	NA	NA	NA	3.19224e-05	0.000196305	6.14942
Bacteroidetes	-5.12699	0.000107017	glmmADMB::glmmadmb	0.0059344	0.00107017	0.338318	0.0241849	0.0714859	-5.12699	0.000107017	glmmADMB::glmmadmb	0.0059344	0.000844249	0.338318	0.0241849	0.0714859
Bacteroidetes_Bacteroidia	-5.12699	0.000107017	glmmADMB::glmmadmb	0.0059344	0.00107017	0.338318	0.0241849	0.0714859	-5.12699	0.000107017	glmmADMB::glmmadmb	0.0059344	0.000844249	0.338318	0.0241849	0.0714859
Bacteroidetes_Bacteroidia_Bacteroidales	-5.12699	0.000107017	glmmADMB::glmmadmb	0.0059344	0.00107017	0.338318	0.0241849	0.0714859	-5.12699	0.000107017	glmmADMB::glmmadmb	0.0059344	0.000844249	0.338318	0.0241849	0.0714859
Proteobacteria_Betaproteobacteria_Burkholderiales_Sutterellaceae_Sutterella	-5.3423	0.000195767	glmmADMB::glmmadmb	0.00478483	0.0017797	0.00799315	4.2669e-05	0.0053382	-3.67577	NA	log lme.formula	0.0253298	NA	0.0133219	0.000138674	0.0104095
Firmicutes_Bacilli_Bacillales	2.16021	0.00565836	glmmADMB::glmmadmb	8.67298	0.047153	6.54456e-06	3.41268e-05	5.21453	NA	NA	NA	NA	NA	1.63614e-05	0.000110912	6.77889
BL compared to 26 wk
taxon	BL_estimate	BL_p	model	BL_estimate_FoldChange	BL_p_FDR	Mean_26wk	Mean_BL	FoldChange_BL	nonzero_BL_estimate	nonzero_BL_p	nonzero_model	nonzero_BL_estimate_FoldChange	nonzero_BL_p_FDR	nonzero_Mean_26wk	nonzero_Mean_BL	nonzero_FoldChange_BL
Firmicutes_Clostridia_Clostridiales_Peptostreptococcaceae_Asaccharospora	1.68875	1.18307e-35	log lme.formula	5.41273	9.93783e-34	0.00793944	0.0177586	2.23675	1.0657	0.552708	log lme.formula	2.90287	0.722857	0.00793944	0.0192384	2.42315
Firmicutes_Bacilli_Lactobacillales_Streptococcaceae_Lactococcus	1.34533	7.92613e-27	glmmADMB::glmmadmb	3.83944	3.32897e-25	0.000529081	0.000977771	1.84805	NA	NA	NA	NA	NA	0.00211632	0.0012711	0.600618
Firmicutes_Negativicutes_Selenomonadales_Acidaminococcaceae_Acidaminococcus	0.731257	7.55517e-07	log lme.formula	2.07769	2.11545e-05	3.08109e-05	1.30781e-05	0.424462	NA	NA	NA	NA	NA	0.000123244	3.4003e-05	0.2759
Firmicutes_Erysipelotrichia_Erysipelotrichales_Erysipelotrichaceae_Clostridium_XVIII	-1.87765	4.78628e-06	glmmADMB::glmmadmb	0.152949	0.000100512	0.00823955	0.0336898	4.08879	-1.87104	6.71044e-06	glmmADMB::glmmadmb	0.153963	0.000174472	0.0109861	0.048663	4.42952
Firmicutes_Clostridia_Clostridiales_Peptostreptococcaceae_Romboutsia	-2.43728	0.000166039	glmmADMB::glmmadmb	0.0873983	0.00278945	0.000162661	6.90205e-05	0.424321	-1.06295	0.431846	log lme.formula	0.345435	0.641599	0.000216881	0.000128181	0.591019
Actinobacteria_Actinobacteria_Actinomycetales_Actinomycetaceae	1.84569	0.000346558	glmmADMB::glmmadmb	6.33248	0.0041587	1.75114e-05	0.000105702	6.03621	NA	NA	NA	NA	NA	3.50228e-05	0.000196305	5.60505
Actinobacteria_Actinobacteria_Actinomycetales_Actinomycetaceae_Actinomyces	1.84569	0.000346558	glmmADMB::glmmadmb	6.33248	0.0041587	1.75114e-05	0.000105702	6.03621	NA	NA	NA	NA	NA	3.50228e-05	0.000196305	5.60505
Firmicutes_Clostridia_Clostridiales_Lachnospiraceae_Robinsoniella	-0.719316	0.000660752	glmmADMB::glmmadmb	0.487085	0.0069379	0.000522973	0.000200398	0.38319	-0.672429	0.00133875	glmmADMB::glmmadmb	0.510467	0.00769038	0.000697297	0.000372167	0.533728
Bacteroidetes	-4.22556	0.00147892	glmmADMB::glmmadmb	0.0146171	0.0112936	0.13817	0.0241849	0.175038	-4.22556	0.00147892	glmmADMB::glmmadmb	0.0146171	0.00769038	0.13817	0.0241849	0.175038
Bacteroidetes_Bacteroidia	-4.22556	0.00147892	glmmADMB::glmmadmb	0.0146171	0.0112936	0.13817	0.0241849	0.175038	-4.22556	0.00147892	glmmADMB::glmmadmb	0.0146171	0.00769038	0.13817	0.0241849	0.175038
Bacteroidetes_Bacteroidia_Bacteroidales	-4.22556	0.00147892	glmmADMB::glmmadmb	0.0146171	0.0112936	0.13817	0.0241849	0.175038	-4.22556	0.00147892	glmmADMB::glmmadmb	0.0146171	0.00769038	0.13817	0.0241849	0.175038
Firmicutes_Clostridia_Clostridiales_Peptostreptococcaceae_Terrisporobacter	6.00858	0.00204448	glmmADMB::glmmadmb	406.903	0.0143114	3.64884e-06	0.00310285	850.368	NA	NA	NA	NA	NA	1.45953e-05	0.0044819	307.077
Bacteroidetes_Bacteroidia_Bacteroidales_Bacteroidaceae	-2.62128	0.00327473	glmmADMB::glmmadmb	0.0727097	0.0196484	0.0232934	0.024102	1.03471	-2.62128	0.00327473	glmmADMB::glmmadmb	0.0727097	0.0141905	0.0232934	0.024102	1.03471
Bacteroidetes_Bacteroidia_Bacteroidales_Bacteroidaceae_Bacteroides	-2.62128	0.00327473	glmmADMB::glmmadmb	0.0727097	0.0196484	0.0232934	0.024102	1.03471	-2.62128	0.00327473	glmmADMB::glmmadmb	0.0727097	0.0141905	0.0232934	0.024102	1.03471
Firmicutes_Erysipelotrichia	-1.5523	0.00699333	glmmADMB::glmmadmb	0.211761	0.0345553	0.00831983	0.0408502	4.90999	-1.8056	0.000156118	glmmADMB::glmmadmb	0.164375	0.00162363	0.0110931	0.0482775	4.35203
Firmicutes_Erysipelotrichia_Erysipelotrichales	-1.5523	0.00699333	glmmADMB::glmmadmb	0.211761	0.0345553	0.00831983	0.0408502	4.90999	-1.8056	0.000156118	glmmADMB::glmmadmb	0.164375	0.00162363	0.0110931	0.0482775	4.35203
Firmicutes_Erysipelotrichia_Erysipelotrichales_Erysipelotrichaceae	-1.5523	0.00699333	glmmADMB::glmmadmb	0.211761	0.0345553	0.00831983	0.0408502	4.90999	-1.8056	0.000156118	glmmADMB::glmmadmb	0.164375	0.00162363	0.0110931	0.0482775	4.35203
Firmicutes_Clostridia_Clostridiales_Lachnospiraceae_Hespellia	-1.92247	0.00742724	glmmADMB::glmmadmb	0.146245	0.0346605	0.00308999	0.000434114	0.14049	-2.14126	0.00467494	glmmADMB::glmmadmb	0.117506	0.0186998	0.00411999	0.000627053	0.152198
BL compared to 52 wk
taxon	BL_estimate	BL_p	model	BL_estimate_FoldChange	BL_p_FDR	Mean_52wk	Mean_BL	FoldChange_BL	nonzero_BL_estimate	nonzero_BL_p	nonzero_model	nonzero_BL_estimate_FoldChange	nonzero_BL_p_FDR	nonzero_Mean_52wk	nonzero_Mean_BL	nonzero_FoldChange_BL
Firmicutes_Clostridia_Clostridiales_Ruminococcaceae_Gemmiger	-3.79423	0.0011078	glmmADMB::glmmadmb	0.0225001	0.0260333	0.0552781	0.0086805	0.157033	-3.36544	0.00482297	glmmADMB::glmmadmb	0.0345468	0.0372058	0.0552781	0.0102588	0.185585
Proteobacteria_Betaproteobacteria	-3.46834	0.00100403	glmmADMB::glmmadmb	0.0311688	0.0260333	0.00117511	6.19634e-05	0.0527297	-1.87516	NA	log lme.formula	0.15333	NA	0.00117511	0.000134254	0.114248
Proteobacteria_Betaproteobacteria_Burkholderiales	-3.46834	0.00100403	glmmADMB::glmmadmb	0.0311688	0.0260333	0.00117511	6.19634e-05	0.0527297	-1.87516	NA	log lme.formula	0.15333	NA	0.00117511	0.000134254	0.114248
Proteobacteria_Betaproteobacteria_Burkholderiales_Sutterellaceae	-3.46834	0.00100403	glmmADMB::glmmadmb	0.0311688	0.0260333	0.00117511	6.19634e-05	0.0527297	-1.87516	NA	log lme.formula	0.15333	NA	0.00117511	0.000134254	0.114248
Proteobacteria_Betaproteobacteria_Burkholderiales_Sutterellaceae_Sutterella	-3.81423	0.00141115	glmmADMB::glmmadmb	0.0220546	0.0265296	0.00117511	4.2669e-05	0.0363106	-0.561776	NA	lme.formula	1.06855	NA	0.00117511	0.000138674	0.118009
Actinobacteria_Actinobacteria_Coriobacteriales_Coriobacteriaceae_Collinsella	-4.84013	0.00291534	glmmADMB::glmmadmb	0.00790603	0.0456737	0.0130869	0.00132408	0.101175	-4.71117	2.3746e-05	glmmADMB::glmmadmb	0.00899427	0.00128228	0.0174493	0.00191255	0.109607

## Sheet: 7
Mucosal microbiome at baseline and at 52 weeks
0 = no relapse
1 = relapse
P = placebo group
T = FMT group
A) Baseline: Pouch, patients who would relapse (n=17) compared to the patients who would not relapse (n=8)
taxon	0_estimate	0_p	model	0_estimate_FoldChange	0_p_FDR	Mean_0	Mean_1	FoldChange_0	nonzero_0_estimate	nonzero_0_p	nonzero_model	nonzero_0_estimate_FoldChange	nonzero_0_p_FDR	nonzero_Mean_0	nonzero_Mean_1	nonzero_FoldChange_0
Firmicutes_Clostridia_Clostridiales_Lachnospiraceae_Robinsoniella	0.805724	2.32234e-17	MASS::glm.nb	2.23832	2.25267e-15	0.000271412	0.000110523	2.4557	0.362149	0.606646	MASS::glm.nb	1.43641	0.971727	0.000542825	0.000375779	1.44453
Firmicutes_Clostridia_Clostridiales_NA	7.22604	4.66986e-10	MASS::glm.nb	1374.76	1.50992e-08	0.0258493	2.24954e-05	1149.09	3.19286	0.0569791	log nlme::gls	NA	0.759182	0.0344658	7.64845e-05	450.624
Firmicutes_Clostridia_Clostridiales_NA_Natranaerovirga	7.22604	4.66986e-10	MASS::glm.nb	1374.76	1.50992e-08	0.0258493	2.24954e-05	1149.09	3.19286	0.0569791	log nlme::gls	NA	0.759182	0.0344658	7.64845e-05	450.624
Bacteroidetes_Bacteroidia_Bacteroidales_Prevotellaceae	3.79557	0.0019009	MASS::glm.nb	44.5037	0.026341	0.0205976	0.000465363	44.2614	3.17261	0.00263684	MASS::glm.nb	23.8698	0.0962446	0.0235401	0.000988896	23.8044
Bacteroidetes_Bacteroidia_Bacteroidales_Prevotellaceae_Prevotella	3.79557	0.0019009	MASS::glm.nb	44.5037	0.026341	0.0205976	0.000465363	44.2614	3.17261	0.00263684	MASS::glm.nb	23.8698	0.0962446	0.0235401	0.000988896	23.8044
Proteobacteria_Betaproteobacteria_Burkholderiales_Burkholderiaceae	-3.97991	0.00162286	MASS::glm.nb	0.0186874	0.026341	2.74914e-05	0.0016089	0.017087	NA	NA	NA	NA	NA	0.000109966	0.00303904	0.0361843
Proteobacteria_Betaproteobacteria_Burkholderiales_Burkholderiaceae_Lautropia	-3.97991	0.00162286	MASS::glm.nb	0.0186874	0.026341	2.74914e-05	0.0016089	0.017087	NA	NA	NA	NA	NA	0.000109966	0.00303904	0.0361843
B) Baseline: Ileum, patients who would relapse (n=16) compared to the patients who would not relapse (n=9)
taxon	0_estimate	0_p	model	0_estimate_FoldChange	0_p_FDR	Mean_0	Mean_1	FoldChange_0	nonzero_0_estimate	nonzero_0_p	nonzero_model	nonzero_0_estimate_FoldChange	nonzero_0_p_FDR	nonzero_Mean_0	nonzero_Mean_1	nonzero_FoldChange_0
Firmicutes_Clostridia_Clostridiales_Lachnospiraceae	0.839202	0	MASS::glm.nb	2.31452	0	0.317611	0.149941	2.11824	0.839202	0	MASS::glm.nb	2.31452	0	0.317611	0.149941	2.11824
Firmicutes_Clostridia_Clostridiales_Lachnospiraceae_Dorea	1.06978	0	MASS::glm.nb	2.91473	0	0.00821664	0.00258056	3.18405	0.918536	0.374642	MASS::glm.nb	2.50562	0.804993	0.01479	0.00589843	2.50744
Firmicutes_Clostridia_Clostridiales_Lachnospiraceae_Fusicatenibacter	0.587578	0	MASS::glm.nb	1.79962	0	0.029482	0.0125071	2.35723	0.618559	0.639607	MASS::glm.nb	1.85625	0.89545	0.0530676	0.0285876	1.85632
Firmicutes_Clostridia_Clostridiales_Lachnospiraceae_Lachnospiraceaincertaesedis	0.462248	0	MASS::glm.nb	1.58764	0	0.0823182	0.0700989	1.17432	0.316447	0	MASS::glm.nb	1.37224	0	0.0823182	0.0747722	1.10092
Firmicutes_Clostridia_Clostridiales_Lachnospiraceae_Eisenbergiella	0.487576	2.7762e-182	MASS::glm.nb	1.62836	5.77449e-181	0.00818301	0.00448849	1.82311	0.476912	0.586493	MASS::glm.nb	1.61109	0.835007	0.010521	0.00652872	1.6115
Actinobacteria_Actinobacteria_Coriobacteriales	-0.869637	1.75997e-152	MASS::glm.nb	0.419104	2.61481e-151	0.00172822	0.00270385	0.639169	NA	NA	NA	NA	NA	0.00777699	0.00721027	1.0786
Actinobacteria_Actinobacteria_Coriobacteriales_Coriobacteriaceae	-0.869637	1.75997e-152	MASS::glm.nb	0.419104	2.61481e-151	0.00172822	0.00270385	0.639169	NA	NA	NA	NA	NA	0.00777699	0.00721027	1.0786
Firmicutes_Clostridia_Clostridiales_Ruminococcaceae	0.123735	4.97259e-28	MASS::glm.nb	1.13172	6.46436e-27	0.0151825	0.0112817	1.34577	0.260492	0.769476	MASS::glm.nb	1.29757	0.95053	0.0195204	0.0150422	1.29771
Firmicutes_Clostridia_Clostridiales_Ruminococcaceae_Clostridium_IV	0.513933	6.00106e-12	MASS::glm.nb	1.67185	6.93456e-11	0.000409843	0.000269706	1.51959	0.0668426	0.899247	MASS::glm.nb	1.06913	0.98023	0.000922146	0.00086306	1.06846
C) 52wk: Pouch, patients in the placebo group (n=13) compared to the patients in the FMT group (n=13)
taxon	P_estimate	P_p	model	P_estimate_FoldChange	P_p_FDR	Mean_P	Mean_T	FoldChange_P	nonzero_P_estimate	nonzero_P_p	nonzero_model	nonzero_P_estimate_FoldChange	nonzero_P_p_FDR	nonzero_Mean_P	nonzero_Mean_T	nonzero_FoldChange_P
Bacteroidetes_Bacteroidia_Bacteroidales_Prevotellaceae	-6.90024	1.79574e-12	MASS::glm.nb	0.00100754	9.87658e-11	6.20688e-05	0.0607785	0.00102123	-6.30075	3.49211e-11	MASS::glm.nb	0.00183493	1.07091e-09	0.000134482	0.0718291	0.00187226
Bacteroidetes_Bacteroidia_Bacteroidales_Prevotellaceae_Prevotella	-6.90024	1.79574e-12	MASS::glm.nb	0.00100754	9.87658e-11	6.20688e-05	0.0607785	0.00102123	-6.30075	3.49211e-11	MASS::glm.nb	0.00183493	1.07091e-09	0.000134482	0.0718291	0.00187226
D) 52wk: Ileum, patients in the placebo group (n=13) compared to the patients in the FMT group (n=13)
taxon	P_estimate	P_p	model	P_estimate_FoldChange	P_p_FDR	Mean_P	Mean_T	FoldChange_P	nonzero_P_estimate	nonzero_P_p	nonzero_model	nonzero_P_estimate_FoldChange	nonzero_P_p_FDR	nonzero_Mean_P	nonzero_Mean_T	nonzero_FoldChange_P
Firmicutes_Clostridia_Clostridiales_NA	4.58981	0.000505963	MASS::glm.nb	98.4759	0.0260571	0.00851437	8.61862e-05	98.7905	4.59557	3.56712e-05	MASS::glm.nb	99.0446	0.000577873	0.0184478	0.000186737	98.7905
Firmicutes_Clostridia_Clostridiales_NA_Natranaerovirga	4.58981	0.000505963	MASS::glm.nb	98.4759	0.0260571	0.00851437	8.61862e-05	98.7905	4.59557	3.56712e-05	MASS::glm.nb	99.0446	0.000577873	0.0184478	0.000186737	98.7905
E) 52wk: Pouch, patients in the placebo group who did not relapse (n=5) compared to the patients in the FMT group who did not relapse (n=4)
taxon	P0_estimate	P0_p	model	P0_estimate_FoldChange	P0_p_FDR	Mean_P0	Mean_T0	FoldChange_P0	nonzero_P0_estimate	nonzero_P0_p	nonzero_model	nonzero_P0_estimate_FoldChange	nonzero_P0_p_FDR	nonzero_Mean_P0	nonzero_Mean_T0	nonzero_FoldChange_P0
Firmicutes_Clostridia	0.421369	0	MASS::glm.nb	1.52405	0	0.284681	0.267331	1.0649	0.421369	0	MASS::glm.nb	1.52405	0	0.284681	0.267331	1.0649
Firmicutes_Clostridia_Clostridiales	0.421369	0	MASS::glm.nb	1.52405	0	0.284681	0.267331	1.0649	0.421369	0	MASS::glm.nb	1.52405	0	0.284681	0.267331	1.0649
Firmicutes_Clostridia_Clostridiales_Lachnospiraceae	0.843382	0	MASS::glm.nb	2.32422	0	0.196635	0.139809	1.40646	0.843382	0	MASS::glm.nb	2.32422	0	0.196635	0.139809	1.40646
Firmicutes_Clostridia_Clostridiales_Lachnospiraceae_Blautia	0.522192	7.2896e-230	MASS::glm.nb	1.68572	1.54904e-228	0.00817206	0.0152218	0.536864	0.522192	7.2896e-230	MASS::glm.nb	1.68572	4.37376e-229	0.00817206	0.0152218	0.536864
Firmicutes_Clostridia_Clostridiales_Lachnospiraceae_Pseudobutyrivibrio	0.183153	7.94093e-12	MASS::glm.nb	1.201	1.34996e-10	0.00218646	0.00759657	0.287823	NA	NA	NA	NA	NA	0.00273308	0.0101288	0.269834
Bacteroidetes_Bacteroidia_Bacteroidales_Prevotellaceae	-6.70835	5.8593e-09	MASS::glm.nb	0.00122068	7.11487e-08	0.000121615	0.117244	0.00103728	NA	NA	NA	NA	NA	0.000202691	0.156326	0.0012966
Bacteroidetes_Bacteroidia_Bacteroidales_Prevotellaceae_Prevotella	-6.70835	5.8593e-09	MASS::glm.nb	0.00122068	7.11487e-08	0.000121615	0.117244	0.00103728	NA	NA	NA	NA	NA	0.000202691	0.156326	0.0012966
Fusobacteria_Fusobacteriia_Fusobacteriales_Fusobacteriaceae	4.2065	4.48061e-06	MASS::glm.nb	67.1214	4.23169e-05	0.00293057	2.7438e-05	106.807	NA	NA	NA	NA	NA	0.00366321	5.4876e-05	66.7544
Fusobacteria_Fusobacteriia_Fusobacteriales_Fusobacteriaceae_Fusobacterium	4.2065	4.48061e-06	MASS::glm.nb	67.1214	4.23169e-05	0.00293057	2.7438e-05	106.807	NA	NA	NA	NA	NA	0.00366321	5.4876e-05	66.7544
F) 52wk: Ileum, patients in the placebo group who did not relapse (n=5) compared to the patients in the FMT group who did not relapse (n=4)
taxon	P0_estimate	P0_p	model	P0_estimate_FoldChange	P0_p_FDR	Mean_P0	Mean_T0	FoldChange_P0	nonzero_P0_estimate	nonzero_P0_p	nonzero_model	nonzero_P0_estimate_FoldChange	nonzero_P0_p_FDR	nonzero_Mean_P0	nonzero_Mean_T0	nonzero_FoldChange_P0
Bacteroidetes_Bacteroidia_Bacteroidales_Bacteroidaceae	1.19912	0	MASS::glm.nb	3.31719	0	0.0818904	0.0778466	1.05195	NA	NA	NA	NA	NA	0.102363	0.155693	0.657466
Bacteroidetes_Bacteroidia_Bacteroidales_Bacteroidaceae_Bacteroides	1.19912	0	MASS::glm.nb	3.31719	0	0.0818904	0.0778466	1.05195	NA	NA	NA	NA	NA	0.102363	0.155693	0.657466
Firmicutes_Clostridia	0.481239	0	MASS::glm.nb	1.61808	0	0.309444	0.244116	1.26761	0.517922	0	MASS::glm.nb	1.67854	0	0.386805	0.244116	1.58452
Firmicutes_Clostridia_Clostridiales	0.481239	0	MASS::glm.nb	1.61808	0	0.309444	0.244116	1.26761	0.517922	0	MASS::glm.nb	1.67854	0	0.386805	0.244116	1.58452
Firmicutes_Clostridia_Clostridiales_Lachnospiraceae	0.684416	0	MASS::glm.nb	1.98261	0	0.226843	0.159425	1.42288	0.721099	0	MASS::glm.nb	2.05669	0	0.283554	0.159425	1.7786
Firmicutes_Clostridia_Clostridiales_Lachnospiraceae_Ruminococcus2	1.77031	0	MASS::glm.nb	5.87265	0	0.0621959	0.0218902	2.84127	1.80722	0	MASS::glm.nb	6.09347	0	0.0777449	0.0218902	3.55159
Firmicutes_Negativicutes	-0.560151	0	glm	0.571123	0	0.028975	0.028243	1.02592	0.000761749	0.9648	log lm	1.00076	0.9648	0.028975	0.028243	1.02592
Firmicutes_Negativicutes_Selenomonadales	-0.560151	0	glm	0.571123	0	0.028975	0.028243	1.02592	0.000761749	0.9648	log lm	1.00076	0.9648	0.028975	0.028243	1.02592
Firmicutes_Negativicutes_Selenomonadales_Veillonellaceae	-0.560151	0	glm	0.571123	0	0.028975	0.028243	1.02592	0.000761749	0.9648	log lm	1.00076	0.9648	0.028975	0.028243	1.02592
Firmicutes_Clostridia_Clostridiales_Lachnospiraceae_Roseburia	-0.942353	7.6652e-96	MASS::glm.nb	0.38971	5.05903e-95	0.00152139	0.00267949	0.567792	NA	NA	NA	NA	NA	0.00190174	0.00535898	0.35487
Bacteroidetes	-0.0509189	3.25408e-38	MASS::glm.nb	0.950356	1.65207e-37	0.0851628	0.198278	0.429513	-0.0509322	3.12396e-38	MASS::glm.nb	0.950343	8.9256e-38	0.0851628	0.198278	0.429513
Bacteroidetes_Bacteroidia	-0.0509189	3.25408e-38	MASS::glm.nb	0.950356	1.65207e-37	0.0851628	0.198278	0.429513	-0.0509322	3.12396e-38	MASS::glm.nb	0.950343	8.9256e-38	0.0851628	0.198278	0.429513
Bacteroidetes_Bacteroidia_Bacteroidales	-0.0509189	3.25408e-38	MASS::glm.nb	0.950356	1.65207e-37	0.0851628	0.198278	0.429513	-0.0509322	3.12396e-38	MASS::glm.nb	0.950343	8.9256e-38	0.0851628	0.198278	0.429513

## Sheet: 8
Colonic and Ileal Biomarkers
				Colonic
Name	logFC	P-Value	FDR
Colonic Biomarkers
CEACAM7	5.59526	2.04349e-11	3.05648e-09
NXPE4/FAM55D	2.52253	6.60431e-09	4.15833e-07
CA2	4.32267	1.38905e-22	1.69672e-18
MUC4	2.65538	7.46206e-14	2.79028e-11
CD24	2.16971	9.51367e-11	1.10676e-08
IL1R2	2.70564	5.88347e-15	3.38962e-12
CA4	2.37219	1.03394e-11	1.73008e-09
CD177	2.94306	1.85071e-05	0.000395217
SFN	1.04652	2.47046e-06	6.87396e-05
LEFTY1	3.73957	5.06791e-10	4.61974e-08
ADORA2B	1.28266	9.6537e-07	3.03136e-05
CA12	1.4589	7.42099e-13	1.94244e-10
SLC16A1	0.490284	7.23271e-05	0.00123678
FXYD3	0.709261	0.000205715	0.00296555
Ileal Biomarkers				Ileal
SERPINA1	-0.415387	0.000121549	0.00191413
SLC7A7	-1.13534	7.56201e-13	1.96532e-10
SFXN3	-1.0741	1.1384e-07	4.82832e-06
PDZK1	-1.355	1.10675e-07	4.71043e-06
ACE2	-1.3799	1.00426e-12	2.48657e-10
CCL25	-0.85851	0.000206951	0.00297869
CHRFAM7A	-0.845237	0.0689723	0.260727
SLC5A1	-0.622983	0.000201808	0.00291612
SI	-0.575038	0.00013361	0.00207113
ABCG5	-1.97369	6.25837e-18	1.09209e-14
SLC6A20	-0.949966	6.20734e-08	2.8152e-06
GPD1	-0.854002	4.57072e-07	1.59975e-05
SLC7A9	-1.24897	1.08026e-10	1.23707e-08
KCNJ13	-1.06132	6.90088e-05	0.00119004
TM4SF4	-1.91395	2.49403e-08	1.2982e-06
DPP4	-1.11314	2.419e-12	5.00816e-10
APOB	-1.26994	3.68567e-08	1.80322e-06
ENPEP	-1.13056	1.63948e-09	1.24644e-07
MAOB	-1.78953	3.21412e-15	2.26503e-12
SLC2A2	-1.37134	2.3813e-06	6.641e-05
AADAC	-1.86248	8.41594e-12	1.45473e-09
SLC15A1	-1.11689	3.54592e-07	1.2802e-05
MTTP	-0.804381	4.3936e-06	0.000114675
APOC3	-1.04025	8.54753e-07	2.72843e-05
CYP3A4	-1.34642	4.69182e-06	0.000121569
DNASE1	-1.20261	1.95586e-08	1.06497e-06
CYBRD1	-0.968795	1.73933e-08	9.59908e-07
MME	-1.55496	1.5114e-09	1.16355e-07
ALDOB	-0.499118	1.48881e-05	0.000328264
APOA1	-1.17157	2.2083e-08	1.1745e-06
ALPI	-0.987418	2.92506e-06	7.97537e-05
APOA4	-1.20002	1.76257e-07	6.98262e-06

## Sheet: 9
DEGs related to High / Low PDAI at baseline
UP	IL1RN	Interleukin 1 Receptor Antagonist
	LUCAT1	Lung Cancer Associated Transcript 1
	DUSP4	Dual Specificity Phosphatase 4
	CXCL8	C-X-C Motif Chemokine Ligand 8
	INHBA	Inhibin Subunit Beta A
	MMP10	Matrix Metallopeptidase 10
	KRT17	Keratin 17
	NMUR2	Neuromedin U Receptor 2
	SH3PXD2A-AS1	SH3PXD2A Antisense RNA 1
	KLK10	Kallikrein Related Peptidase 10
	FAM25A	Family With Sequence Similarity 25 Member A
	FOSL1	FOS Like 1, AP-1 Transcription Factor Subunit
	LAMC2	Laminin Subunit Gamma 2
	ANXA1	Annexin A1
	C1QTNF9	C1q And TNF Related 9
DOWN	PKD1L2	Polycystin 1 Like 2
